# Supplementary material for: Targeting aberrant sialylation and fucosylation in prostate cancer cells using potent metabolic inhibitors
Source: Glycobiology. 2023 Oct 17;33(12):1155–71. doi: 10.1093/glycob/cwad085 (PMC10876042; doi:10.1093/glycob/cwad085)
Supplement: Supplementary_Figures_cwad085 [file supplementary_figures_cwad085.zip]

Archive with 1 entries (1 files):
- Supplementary_Figures_cwad085.pdf
