# Supplementary material for: Targeting aberrant sialylation and fucosylation in prostate cancer cells using potent metabolic inhibitors
Source: Glycobiology. 2023 Oct 17;33(12):1155–71. doi: 10.1093/glycob/cwad085 (PMC10876042; doi:10.1093/glycob/cwad085)
Supplement: Supplementary_Tables_I-IV_cwad085 [file supplementary_tables_i-iv_cwad085.xlsx]

## Sheet: Fucotrim I
Supplementary Table I: 6222 significant differentially expressed genes in CWR22RV1 prostate cancer cells treated with the fucosylation inhibitor Fucotrim I
EntrezID	Symbol	Gene name	logFC	AveExpr	t	P.Value	adj.P.Val	B
10202	DHRS2	dehydrogenase/reductase 2	-2.3874	5.93793	-33.8062	1.46075e-19	2.19478e-15	33.5748
811	CALR	calreticulin	-1.14292	10.5455	-28.1592	5.89266e-18	4.42686e-14	31.2925
216	ALDH1A1	aldehyde dehydrogenase 1 family member A1	-1.83846	5.68017	-25.3144	5.00887e-17	2.50861e-13	28.5993
6286	S100P	S100 calcium binding protein P	1.77949	5.49896	23.7251	1.83129e-16	6.87877e-13	27.4567
2298	FOXD4	forkhead box D4	1.36566	6.14741	23.209	2.83931e-16	8.53212e-13	27.2523
10525	HYOU1	hypoxia up-regulated 1	-1.14785	8.67397	-22.7889	4.0845e-16	8.8115e-13	27.0835
2289	FKBP5	FKBP prolyl isomerase 5	0.973172	9.60408	22.6145	4.75884e-16	8.8115e-13	26.9455
694	BTG1	BTG anti-proliferation factor 1	1.05175	8.2789	22.5775	4.91629e-16	8.8115e-13	26.8928
3486	IGFBP3	insulin like growth factor binding protein 3	-1.32338	7.05114	-22.497	5.2781e-16	8.8115e-13	26.7587
7184	HSP90B1	heat shock protein 90 beta family member 1	-1.23506	10.8917	-25.6828	7.35448e-16	1.10501e-12	26.61
7873	MANF	mesencephalic astrocyte derived neurotrophic factor	-1.0571	7.81699	-21.6311	1.15021e-15	1.57109e-12	26.0448
26873	OPLAH	5-oxoprolinase, ATP-hydrolysing	1.1923	6.45486	21.5188	1.27514e-15	1.59001e-12	25.8708
7113	TMPRSS2	transmembrane serine protease 2	1.37813	5.56741	21.4365	1.37572e-15	1.59001e-12	25.6518
3158	HMGCS2	3-hydroxy-3-methylglutaryl-CoA synthase 2	1.38885	5.61374	21.3098	1.54706e-15	1.66033e-12	25.5528
23657	SLC7A11	solute carrier family 7 member 11	-2.0544	5.86951	-23.8391	3.01331e-15	3.01833e-12	24.792
10103	TSPAN1	tetraspanin 1	1.2311	6.17278	20.378	3.74178e-15	3.51377e-12	24.808
440	ASNS	asparagine synthetase (glutamine-hydrolyzing)	-1.03659	7.76972	-20.0565	5.11852e-15	4.52387e-12	24.5753
821	CANX	calnexin	-0.797797	9.8187	-19.6006	8.04512e-15	6.71544e-12	24.1165
9601	PDIA4	protein disulfide isomerase family A member 4	-1.19415	9.26328	-21.8012	1.02214e-14	8.08298e-12	23.9779
23671	TMEFF2	transmembrane protein with EGF like and two follistatin like domains 2	1.10238	5.92935	18.4611	2.59997e-14	1.86483e-11	22.9157
81563	C1orf21	chromosome 1 open reading frame 21	1.10348	6.04496	18.4587	2.60641e-14	1.86483e-11	22.922
468	ATF4	activating transcription factor 4	-0.817364	8.49968	-18.3246	3.00508e-14	2.05233e-11	22.8139
9709	HERPUD1	homocysteine inducible ER protein with ubiquitin like domain 1	-1.17928	7.14188	-18.6497	3.51112e-14	2.29368e-11	22.6801
10130	PDIA6	protein disulfide isomerase family A member 6	-0.883089	7.36707	-18.0241	4.14796e-14	2.59679e-11	22.4997
8558	CDK10	cyclin dependent kinase 10	0.853821	7.82707	17.8608	4.95123e-14	2.97569e-11	22.3212
160428	ALDH1L2	aldehyde dehydrogenase 1 family member L2	-1.10366	6.54694	-17.2606	9.61413e-14	5.55586e-11	21.6596
7296	TXNRD1	thioredoxin reductase 1	-0.706789	9.64526	-16.8005	1.62103e-13	9.02071e-11	21.0867
25932	CLIC4	chloride intracellular channel 4	-1.1232	6.39139	-16.8187	1.70821e-13	9.16636e-11	21.092
29968	PSAT1	phosphoserine aminotransferase 1	-0.851475	7.58201	-16.696	1.82859e-13	9.47398e-11	21.0181
3856	KRT8	keratin 8	0.745722	9.28009	16.6578	1.91103e-13	9.5711e-11	20.9314
148327	CREB3L4	cAMP responsive element binding protein 3 like 4	0.827004	7.05235	16.0579	3.86997e-13	1.87569e-10	20.275
27132	CPNE7	copine 7	0.855079	7.29838	15.9652	4.32438e-13	2.03043e-10	20.1593
16	AARS1	alanyl-tRNA synthetase 1	-0.764847	8.28046	-15.9155	4.59028e-13	2.08997e-10	20.0763
476	ATP1A1	ATPase Na+/K+ transporting subunit alpha 1	0.700868	8.56699	15.631	6.48289e-13	2.86486e-10	19.7177
1953	MEGF6	multiple EGF like domains 6	0.952063	5.78503	15.3023	9.72476e-13	4.1747e-10	19.3649
3480	IGF1R	insulin like growth factor 1 receptor	1.32362	4.17484	15.1259	1.21274e-12	5.06152e-10	18.9357
79026	AHNAK	AHNAK nucleoprotein	0.73365	8.63322	15.0892	1.27001e-12	5.15729e-10	19.0341
488	ATP2A2	ATPase sarcoplasmic/endoplasmic reticulum Ca2+ transporting 2	-0.606294	9.50605	-15.0586	1.31997e-12	5.21907e-10	18.9606
687	KLF9	Kruppel like factor 9	1.1405	5.00041	14.8415	1.73881e-12	6.65119e-10	18.7558
1054	CEBPG	CCAAT enhancer binding protein gamma	-0.786732	6.70482	-14.8273	1.7707e-12	6.65119e-10	18.7613
7190	HSP90B2P	heat shock protein 90 beta family member 2, pseudogene	-1.19728	5.04215	-14.8063	1.81901e-12	6.666e-10	18.7004
2923	PDIA3	protein disulfide isomerase family A member 3	-0.638188	9.13317	-14.7313	2.00256e-12	7.16393e-10	18.5523
3164	NR4A1	nuclear receptor subfamily 4 group A member 1	0.963566	6.33361	14.7292	2.14063e-12	7.47975e-10	18.5819
358	AQP1	aquaporin 1 (Colton blood group)	1.42043	3.9903	14.6187	2.31552e-12	7.90698e-10	18.2694
22943	DKK1	dickkopf WNT signaling pathway inhibitor 1	-1.46318	5.06807	-15.4011	2.46072e-12	8.21605e-10	18.4211
114800	CCDC85A	coiled-coil domain containing 85A	1.51782	4.15826	14.5236	2.61942e-12	8.55583e-10	18.2034
5310	PKD1	polycystin 1, transient receptor potential channel interacting	0.759725	7.45569	14.4009	3.07431e-12	9.82797e-10	18.1804
319089	TTC6	tetratricopeptide repeat domain 6	1.39015	5.62004	16.3851	3.14445e-12	9.84279e-10	18.2868
4604	MYBPC1	myosin binding protein C1	1.72281	3.4919	14.3497	3.28791e-12	1.00777e-09	17.6995
2042	EPHA3	EPH receptor A3	-0.770645	7.08926	-14.3347	3.35364e-12	1.00777e-09	18.108
54677	CROT	carnitine O-octanoyltransferase	0.768309	7.25299	14.1368	4.35665e-12	1.2835e-09	17.8357
1135	CHRNA2	cholinergic receptor nicotinic alpha 2 subunit	0.848473	6.60208	13.9846	5.33917e-12	1.52442e-09	17.6547
84061	MAGT1	magnesium transporter 1	-0.710298	6.97212	-13.9793	5.37734e-12	1.52442e-09	17.6363
26872	STEAP1	STEAP family member 1	0.724933	7.03584	13.9509	5.58587e-12	1.532e-09	17.593
3855	KRT7	keratin 7	1.02925	5.1945	13.937	5.6918e-12	1.532e-09	17.6107
399948	COLCA1	colorectal cancer associated 1	0.806393	6.02748	13.9346	5.70994e-12	1.532e-09	17.605
22998	LIMCH1	LIM and calponin homology domains 1	-0.667331	7.48964	-13.8808	6.13935e-12	1.61831e-09	17.4819
8565	YARS1	tyrosyl-tRNA synthetase 1	-0.682542	7.38366	-13.8671	6.25388e-12	1.62008e-09	17.4676
2058	EPRS1	glutamyl-prolyl-tRNA synthetase 1	-0.607266	8.73781	-13.8492	6.40749e-12	1.63174e-09	17.3857
5349	FXYD3	FXYD domain containing ion transport regulator 3	1.00477	7.0773	15.1144	6.59792e-12	1.65223e-09	17.5283
84958	SYTL1	synaptotagmin like 1	1.0226	5.07983	13.8123	6.73522e-12	1.65896e-09	17.4414
6695	SPOCK1	SPARC (osteonectin), cwcv and kazal like domains proteoglycan 1	0.999594	4.93352	13.7415	7.41594e-12	1.79717e-09	17.3401
2617	GARS1	glycyl-tRNA synthetase 1	-0.650871	8.0218	-13.7263	7.57084e-12	1.80559e-09	17.2473
25759	SHC2	SHC adaptor protein 2	0.975762	5.18802	13.6872	7.98572e-12	1.86635e-09	17.2777
6319	SCD	stearoyl-CoA desaturase	-0.820546	7.09751	-13.7225	8.07406e-12	1.86635e-09	17.226
56937	PMEPA1	prostate transmembrane protein, androgen induced 1	0.621826	8.06804	13.5656	9.43316e-12	2.14747e-09	17.0205
26298	EHF	ETS homologous factor	0.718691	7.20752	13.5289	9.92266e-12	2.22519e-09	17.0056
6400	SEL1L	SEL1L adaptor subunit of ERAD E3 ubiquitin ligase	-0.756981	7.1363	-13.4977	1.03586e-11	2.28879e-09	16.9682
10811	NOXA1	NADPH oxidase activator 1	1.13894	4.62797	13.4588	1.09319e-11	2.38045e-09	16.9378
5611	DNAJC3	DnaJ heat shock protein family (Hsp40) member C3	-0.742381	6.94971	-13.3813	1.21714e-11	2.6125e-09	16.8134
781	CACNA2D1	calcium voltage-gated channel auxiliary subunit alpha2delta 1	-0.889693	5.97419	-13.3292	1.30891e-11	2.76992e-09	16.7812
2115	ETV1	ETS variant transcription factor 1	-1.18623	4.49535	-13.3055	1.3528e-11	2.82303e-09	16.6997
11260	XPOT	exportin for tRNA	-0.664298	8.26148	-13.2854	1.39134e-11	2.86368e-09	16.6182
3778	KCNMA1	potassium calcium-activated channel subfamily M alpha 1	0.868755	5.36753	13.2389	1.48501e-11	2.97525e-09	16.6661
575	ADGRB1	adhesion G protein-coupled receptor B1	0.99175	5.04409	13.2389	1.48515e-11	2.97525e-09	16.6638
79094	CHAC1	ChaC glutathione specific gamma-glutamylcyclotransferase 1	-2.28419	2.68694	-13.1801	1.61305e-11	3.18896e-09	15.3667
64764	CREB3L2	cAMP responsive element binding protein 3 like 2	-0.70698	6.43965	-13.0803	1.85706e-11	3.62369e-09	16.4102
85320	ABCC11	ATP binding cassette subfamily C member 11	1.63321	3.35393	13.0682	1.8892e-11	3.63912e-09	16.0689
100093630	SNHG8	small nucleolar RNA host gene 8	0.688177	6.53094	13.0585	1.91527e-11	3.64266e-09	16.3714
3000	GUCY2D	guanylate cyclase 2D, retinal	0.704538	6.36272	12.9778	2.14812e-11	4.03444e-09	16.2636
4131	MAP1B	microtubule associated protein 1B	0.599872	7.99812	12.8439	2.60169e-11	4.82598e-09	15.992
3156	HMGCR	3-hydroxy-3-methylglutaryl-CoA reductase	-0.77048	6.55266	-12.7419	3.0137e-11	5.47311e-09	15.9174
90557	CCDC74A	coiled-coil domain containing 74A	0.768743	6.56288	12.7397	3.02341e-11	5.47311e-09	15.9096
79846	CFAP69	cilia and flagella associated protein 69	1.237	4.54789	12.8004	3.07336e-11	5.49729e-09	15.9303
3376	IARS1	isoleucyl-tRNA synthetase 1	-0.58545	8.47643	-12.6957	3.22208e-11	5.69549e-09	15.7522
10481	HOXB13	homeobox B13	0.721157	8.21422	12.8641	3.32432e-11	5.80789e-09	15.7546
1073	CFL2	cofilin 2	-0.886115	5.36708	-12.5814	3.80555e-11	6.57223e-09	15.7342
284001	CCDC57	coiled-coil domain containing 57	0.826578	6.39722	12.5854	3.99157e-11	6.81516e-09	15.6417
201595	STT3B	STT3 oligosaccharyltransferase complex catalytic subunit B	-0.596379	7.83424	-12.5342	4.07752e-11	6.87561e-09	15.5444
37	ACADVL	acyl-CoA dehydrogenase very long chain	0.528362	9.32677	12.5273	4.1185e-11	6.87561e-09	15.4559
84366	PRAC1	PRAC1 small nuclear protein	1.08119	4.4971	12.5086	4.233e-11	6.93648e-09	15.6133
79174	CRELD2	cysteine rich with EGF like domains 2	-0.671748	8.13802	-12.5428	4.2473e-11	6.93648e-09	15.4923
8906	AP1G2	adaptor related protein complex 1 subunit gamma 2	0.732589	6.2127	12.4743	4.45177e-11	7.19224e-09	15.5371
4093	SMAD9	SMAD family member 9	-0.883699	5.35247	-12.4569	4.56706e-11	7.3e-09	15.5533
340371	NRBP2	nuclear receptor binding protein 2	0.734829	6.62539	12.4341	4.7231e-11	7.46995e-09	15.4555
9780	PIEZO1	piezo type mechanosensitive ion channel component 1	0.636246	7.94391	12.4213	4.81318e-11	7.53313e-09	15.3684
6897	TARS1	threonyl-tRNA synthetase 1	-0.695034	7.2804	-12.3771	5.13787e-11	7.9584e-09	15.3387
1811	SLC26A3	solute carrier family 26 member 3	2.80304	1.48892	12.368	5.20722e-11	7.98352e-09	12.9485
960	CD44	CD44 molecule (Indian blood group)	0.648074	6.5484	12.3148	5.63507e-11	8.55221e-09	15.281
3638	INSIG1	insulin induced gene 1	-0.83072	5.45227	-12.2845	5.89404e-11	8.84353e-09	15.2966
410	ARSA	arylsulfatase A	0.709341	6.33174	12.2788	5.94474e-11	8.84353e-09	15.239
51065	RPS27L	ribosomal protein S27 like	0.716287	6.31046	12.1857	6.83051e-11	9.99619e-09	15.1
2766	GMPR	guanosine monophosphate reductase	1.11846	4.03396	12.1836	6.85263e-11	9.99619e-09	15.0981
4685	NCAM2	neural cell adhesion molecule 2	-0.812871	5.71566	-12.1545	7.15788e-11	1.03411e-08	15.0914
23139	MAST2	microtubule associated serine/threonine kinase 2	0.631314	7.58332	12.13	7.4252e-11	1.05642e-08	14.9452
390	RND3	Rho family GTPase 3	-1.44927	3.51962	-12.1276	7.45293e-11	1.05642e-08	14.8348
51129	ANGPTL4	angiopoietin like 4	1.02017	4.93478	12.1149	7.59649e-11	1.0667e-08	15.0535
6277	S100A6	S100 calcium binding protein A6	0.761602	5.77373	12.0345	8.57443e-11	1.19288e-08	14.9013
10797	MTHFD2	methylenetetrahydrofolate dehydrogenase (NADP+ dependent) 2, methenyltetrahydrofolate cyclohydrolase	-0.608482	7.86495	-11.9942	9.11425e-11	1.25634e-08	14.7238
3816	KLK1	kallikrein 1	0.770126	5.54983	11.9677	9.48728e-11	1.29573e-08	14.8118
81786	TRIM7	tripartite motif containing 7	0.879269	5.23664	11.9618	9.57245e-11	1.29573e-08	14.8172
3312	HSPA8	heat shock protein family A (Hsp70) member 8	-0.46205	10.8967	-11.9502	9.74378e-11	1.29611e-08	14.4795
139728	PNCK	pregnancy up-regulated nonubiquitous CaM kinase	0.768495	5.3758	11.9499	9.74776e-11	1.29611e-08	14.7931
92714	ARRDC1	arrestin domain containing 1	0.67836	6.72581	11.9389	9.91215e-11	1.3064e-08	14.6993
29948	OSGIN1	oxidative stress induced growth inhibitor 1	-1.07324	4.30171	-11.9138	1.02981e-10	1.34547e-08	14.7246
642658	SCX	scleraxis bHLH transcription factor	1.1852	4.36191	11.9214	1.07029e-10	1.38564e-08	14.7028
3425	IDUA	alpha-L-iduronidase	1.08907	4.48031	11.8832	1.079e-10	1.38564e-08	14.7001
150776	SMPD4BP	sphingomyelin phosphodiesterase 4B, pseudogene	1.11536	5.62616	13.2372	1.15285e-10	1.46793e-08	14.7411
1728	NQO1	NAD(P)H quinone dehydrogenase 1	-0.512101	8.92628	-11.8048	1.2165e-10	1.53596e-08	14.371
4495	MT1G	metallothionein 1G	1.2537	4.04245	11.7976	1.2299e-10	1.53994e-08	14.5357
83451	ABHD11	abhydrolase domain containing 11	0.615565	7.17972	11.7734	1.27651e-10	1.57472e-08	14.416
29974	A1CF	APOBEC1 complementation factor	-1.26069	3.79845	-11.7723	1.27864e-10	1.57472e-08	14.4305
25859	PART1	prostate androgen-regulated transcript 1	0.964182	4.52305	11.7356	1.35282e-10	1.64604e-08	14.4809
80279	CDK5RAP3	CDK5 regulatory subunit associated protein 3	0.596276	7.6293	11.7329	1.35846e-10	1.64604e-08	14.3277
27124	INPP5J	inositol polyphosphate-5-phosphatase J	0.608855	6.7734	11.7033	1.42198e-10	1.70922e-08	14.3304
4493	MT1E	metallothionein 1E	0.818765	5.08571	11.6823	1.46889e-10	1.75159e-08	14.3962
57211	ADGRG6	adhesion G protein-coupled receptor G6	-0.754026	5.51506	-11.6736	1.48872e-10	1.76126e-08	14.368
6301	SARS1	seryl-tRNA synthetase 1	-0.55899	7.47599	-11.6614	1.5171e-10	1.76877e-08	14.2261
23612	PHLDA3	pleckstrin homology like domain family A member 3	0.911615	5.2138	11.6608	1.51861e-10	1.76877e-08	14.3583
84940	CORO6	coronin 6	0.947172	4.45701	11.6431	1.56082e-10	1.79377e-08	14.3387
20	ABCA2	ATP binding cassette subfamily A member 2	0.551593	8.71346	11.6418	1.56395e-10	1.79377e-08	14.1252
115265	DDIT4L	DNA damage inducible transcript 4 like	0.595058	6.78705	11.6236	1.60867e-10	1.83108e-08	14.2044
123096	SLC25A29	solute carrier family 25 member 29	0.759652	6.63919	11.7108	1.65852e-10	1.87363e-08	14.1966
728392	LOC728392	uncharacterized LOC728392	1.25376	3.55996	11.5724	1.74178e-10	1.92595e-08	14.1186
445347	TARP	TCR gamma alternate reading frame protein	0.720945	5.94258	11.5724	1.74184e-10	1.92595e-08	14.1779
3710	ITPR3	inositol 1,4,5-trisphosphate receptor type 3	0.605816	7.39493	11.5719	1.74329e-10	1.92595e-08	14.0867
4501	MT1X	metallothionein 1X	1.02103	4.62067	11.5569	1.78442e-10	1.95701e-08	14.2108
1907	EDN2	endothelin 2	0.836623	4.999	11.5293	1.86274e-10	2.02655e-08	14.163
3913	LAMB2	laminin subunit beta 2	0.616583	7.39622	11.5252	1.87482e-10	2.02655e-08	14.0126
29952	DPP7	dipeptidyl peptidase 7	0.589561	8.38396	11.5119	1.91425e-10	2.0544e-08	13.9369
1891	ECH1	enoyl-CoA hydratase 1	0.537986	8.656	11.4993	1.95215e-10	2.06873e-08	13.9016
10512	SEMA3C	semaphorin 3C	-0.730253	6.65385	-11.5291	1.95514e-10	2.06873e-08	14.024
11138	TBC1D8	TBC1 domain family member 8	0.761039	5.80098	11.4908	1.97847e-10	2.07877e-08	14.0589
134429	STARD4	StAR related lipid transfer domain containing 4	-0.96578	4.86512	-11.4649	2.06029e-10	2.14971e-08	14.069
64710	NUCKS1	nuclear casein kinase and cyclin dependent kinase substrate 1	-0.46365	9.99015	-11.4171	2.22076e-10	2.30117e-08	13.6903
4141	MARS1	methionyl-tRNA synthetase 1	-0.524032	7.74215	-11.3463	2.48302e-10	2.5553e-08	13.7085
147381	CBLN2	cerebellin 2 precursor	-0.56542	7.67392	-11.3355	2.5255e-10	2.58134e-08	13.6954
27439	TMEM121B	transmembrane protein 121B	0.802546	5.15882	11.33	2.54781e-10	2.58654e-08	13.8443
5225	PGC	progastricsin	1.91381	2.72894	11.3298	2.67115e-10	2.69356e-08	13.3334
84951	TNS4	tensin 4	1.64	2.65411	11.2876	2.72462e-10	2.72916e-08	13.314
25803	SPDEF	SAM pointed domain containing ETS transcription factor	0.657001	8.26538	11.589	2.81766e-10	2.80367e-08	13.5947
22885	ABLIM3	actin binding LIM protein family member 3	0.872967	4.69841	11.2606	2.84396e-10	2.81122e-08	13.7509
11185	INMT	indolethylamine N-methyltransferase	2.45845	1.44634	11.2301	2.9852e-10	2.93155e-08	11.8267
816	CAMK2B	calcium/calmodulin dependent protein kinase II beta	0.891997	4.51918	11.1977	3.14337e-10	3.05882e-08	13.6531
9926	LPGAT1	lysophosphatidylglycerol acyltransferase 1	-0.545801	7.58467	-11.1928	3.16798e-10	3.05882e-08	13.4695
2730	GCLM	glutamate-cysteine ligase modifier subunit	-0.695797	6.2495	-11.1913	3.17588e-10	3.05882e-08	13.5562
10551	AGR2	anterior gradient 2, protein disulphide isomerase family member	-0.98694	4.15031	-11.1667	3.30302e-10	3.16101e-08	13.5851
55191	NADSYN1	NAD synthetase 1	0.700992	5.62795	11.1311	3.49651e-10	3.325e-08	13.4972
26227	PHGDH	phosphoglycerate dehydrogenase	-0.563027	7.32156	-11.077	3.81357e-10	3.59806e-08	13.2968
146802	SLC47A2	solute carrier family 47 member 2	0.925664	4.64456	11.0741	3.83154e-10	3.59806e-08	13.4572
10209	EIF1	eukaryotic translation initiation factor 1	-0.469218	8.95841	-11.0341	4.08605e-10	3.78316e-08	13.1287
79801	SHCBP1	SHC binding and spindle associated 1	-0.716193	5.70305	-11.0328	4.0945e-10	3.78316e-08	13.3402
23521	RPL13A	ribosomal protein L13a	0.463234	10.4172	11.0314	4.10419e-10	3.78316e-08	13.031
10484	SEC23A	SEC23 homolog A, COPII coat complex component	-0.775205	6.02461	-11.0351	4.26934e-10	3.91139e-08	13.2786
253714	MMS22L	MMS22 like, DNA repair protein	-0.730143	5.62046	-10.9829	4.43846e-10	4.04168e-08	13.2653
3398	ID2	inhibitor of DNA binding 2	-0.592355	7.22537	-10.9665	4.55797e-10	4.12551e-08	13.1216
84264	HAGHL	hydroxyacylglutathione hydrolase like	0.592717	6.9659	10.9582	4.61944e-10	4.15611e-08	13.1212
84515	MCM8	minichromosome maintenance 8 homologous recombination repair factor	-0.637602	6.12306	-10.9508	4.67479e-10	4.18088e-08	13.1737
1982	EIF4G2	eukaryotic translation initiation factor 4 gamma 2	-0.423935	9.83348	-10.9357	4.79135e-10	4.23846e-08	12.9107
91544	UBXN11	UBX domain protein 11	0.708872	5.50794	10.9351	4.7956e-10	4.23846e-08	13.1881
890	CCNA2	cyclin A2	-0.571379	6.97925	-10.9311	4.82719e-10	4.24143e-08	13.0791
55157	DARS2	aspartyl-tRNA synthetase 2, mitochondrial	-0.529744	7.23608	-10.9173	4.93644e-10	4.31221e-08	13.0392
699	BUB1	BUB1 mitotic checkpoint serine/threonine kinase	-0.617038	6.30247	-10.9135	4.96672e-10	4.31358e-08	13.0987
79767	ELMO3	engulfment and cell motility 3	0.611861	6.43476	10.9028	5.05422e-10	4.36435e-08	13.0662
6154	RPL26	ribosomal protein L26	0.462913	9.02778	10.8826	5.22315e-10	4.47614e-08	12.8721
2678	GGT1	gamma-glutamyltransferase 1	0.739166	5.31156	10.8802	5.24326e-10	4.47614e-08	13.1127
9314	KLF4	Kruppel like factor 4	0.71321	5.71853	10.868	5.34893e-10	4.54054e-08	13.0625
24137	KIF4A	kinesin family member 4A	-0.628207	6.24584	-10.8499	5.50859e-10	4.6498e-08	12.9982
3397	ID1	inhibitor of DNA binding 1, HLH protein	-0.51214	8.13449	-10.8422	5.57881e-10	4.68165e-08	12.8591
90411	MCFD2	multiple coagulation factor deficiency 2, ER cargo receptor complex subunit	-0.68096	5.85775	-10.8389	5.60863e-10	4.68165e-08	13.0109
56994	CHPT1	choline phosphotransferase 1	-0.539787	8.17555	-10.82	5.78489e-10	4.8021e-08	12.8197
89849	ATG16L2	autophagy related 16 like 2	0.993415	4.46521	10.7971	6.00511e-10	4.95751e-08	13.0159
3817	KLK2	kallikrein related peptidase 2	0.973707	6.38375	12.5343	6.32307e-10	5.19148e-08	13.0599
157313	CDCA2	cell division cycle associated 2	-0.604175	6.08378	-10.7322	6.68019e-10	5.45488e-08	12.8154
354	KLK3	kallikrein related peptidase 3	1.14131	5.51307	12.5798	6.83907e-10	5.54368e-08	13.032
1365	CLDN3	claudin 3	0.635262	6.24075	10.7158	6.86273e-10	5.54368e-08	12.7704
6307	MSMO1	methylsterol monooxygenase 1	-0.617179	6.24469	-10.6955	7.09569e-10	5.70121e-08	12.7418
3880	KRT19	keratin 19	0.550005	8.12177	10.6713	7.3852e-10	5.87858e-08	12.5717
6782	HSPA13	heat shock protein family A (Hsp70) member 13	-0.686101	5.80342	-10.664	7.47504e-10	5.87858e-08	12.7255
9636	ISG15	ISG15 ubiquitin like modifier	0.623327	6.64938	10.6623	7.49639e-10	5.87858e-08	12.6507
1718	DHCR24	24-dehydrocholesterol reductase	-0.572364	8.58023	-10.7125	7.49743e-10	5.87858e-08	12.5384
2152	F3	coagulation factor III, tissue factor	0.963028	4.51317	10.661	7.51206e-10	5.87858e-08	12.7945
3091	HIF1A	hypoxia inducible factor 1 subunit alpha	0.521371	7.52595	10.6467	7.69226e-10	5.98841e-08	12.5657
171423	PDIA3P1	protein disulfide isomerase family A member 3 pseudogene 1	-0.683237	5.50455	-10.6211	8.0251e-10	6.21532e-08	12.6779
64151	NCAPG	non-SMC condensin I complex subunit G	-0.663148	6.17302	-10.5845	8.52652e-10	6.55768e-08	12.562
9168	TMSB10	thymosin beta 10	0.519692	11.289	11.3253	8.59106e-10	6.55768e-08	12.3362
262	AMD1	adenosylmethionine decarboxylase 1	0.500391	9.06909	10.5795	8.59809e-10	6.55768e-08	12.3588
6541	SLC7A1	solute carrier family 7 member 1	-0.527204	7.46063	-10.5382	9.20903e-10	6.96902e-08	12.3889
124093	CCDC78	coiled-coil domain containing 78	0.748209	5.79622	10.5626	9.23019e-10	6.96902e-08	12.5096
9148	NEURL1	neuralized E3 ubiquitin protein ligase 1	1.09581	4.04773	10.5326	9.29584e-10	6.9835e-08	12.5801
6164	RPL34	ribosomal protein L34	0.511102	7.76158	10.4852	1.00606e-09	7.52043e-08	12.2773
112	ADCY6	adenylate cyclase 6	0.493742	8.22003	10.4815	1.01231e-09	7.5297e-08	12.2434
5479	PPIB	peptidylprolyl isomerase B	-0.558339	6.99109	-10.4735	1.02592e-09	7.59335e-08	12.3109
6690	SPINK1	serine peptidase inhibitor Kazal type 1	0.586807	6.09208	10.384	1.19224e-09	8.78109e-08	12.2221
3875	KRT18	keratin 18	0.462703	8.89216	10.375	1.21033e-09	8.87082e-08	12.0194
1153	CIRBP	cold inducible RNA binding protein	0.509505	7.98318	10.3624	1.2363e-09	9.01716e-08	12.0532
2668	GDNF	glial cell derived neurotrophic factor	1.0106	3.77099	10.3534	1.25526e-09	9.11125e-08	12.2721
6337	SCNN1A	sodium channel epithelial 1 subunit alpha	0.556687	6.56586	10.347	1.26891e-09	9.16607e-08	12.1217
5649	RELN	reelin	1.34884	2.88483	10.3424	1.27872e-09	9.1927e-08	12.0617
113220	KIF12	kinesin family member 12	0.620741	6.19772	10.324	1.31906e-09	9.43755e-08	12.1113
6091	ROBO1	roundabout guidance receptor 1	-0.738229	4.92644	-10.2986	1.37716e-09	9.80659e-08	12.1791
43	ACHE	acetylcholinesterase (Cartwright blood group)	0.900184	4.51723	10.2848	1.40971e-09	9.99096e-08	12.172
6398	SECTM1	secreted and transmembrane 1	1.21458	3.42797	10.2759	1.43112e-09	1.00737e-07	12.1015
729082	OIP5-AS1	OIP5 antisense RNA 1	-0.582309	6.1661	-10.2744	1.43479e-09	1.00737e-07	12.0342
167227	DCP2	decapping mRNA 2	-0.62161	6.16893	-10.2563	1.47934e-09	1.03382e-07	12.0036
51181	DCXR	dicarbonyl and L-xylulose reductase	0.725048	7.65633	11.2824	1.49318e-09	1.03866e-07	12.0397
360	AQP3	aquaporin 3 (Gill blood group)	0.639362	5.94663	10.2275	1.5535e-09	1.07564e-07	11.9663
5787	PTPRB	protein tyrosine phosphatase receptor type B	0.518774	7.27823	10.2161	1.58406e-09	1.09176e-07	11.8446
9463	PICK1	protein interacting with PRKCA 1	0.599157	6.17332	10.2038	1.61756e-09	1.10951e-07	11.9063
8562	DENR	density regulated re-initiation and release factor	-0.497049	7.60942	-10.2013	1.62458e-09	1.10951e-07	11.7996
25989	ULK3	unc-51 like kinase 3	0.575392	6.77772	10.1938	1.64544e-09	1.11868e-07	11.8415
23450	SF3B3	splicing factor 3b subunit 3	-0.467088	8.00479	-10.1727	1.7058e-09	1.15449e-07	11.7243
1244	ABCC2	ATP binding cassette subfamily C member 2	0.775253	5.17194	10.1634	1.73295e-09	1.16761e-07	11.9244
53635	PTOV1	PTOV1 extended AT-hook containing adaptor protein	0.510352	7.14335	10.153	1.76411e-09	1.18329e-07	11.744
5986	RFNG	RFNG O-fucosylpeptide 3-beta-N-acetylglucosaminyltransferase	0.59864	5.78749	10.1493	1.77516e-09	1.18542e-07	11.845
2810	SFN	stratifin	0.526144	8.67276	10.1561	1.82735e-09	1.2141e-07	11.6153
26512	INTS6	integrator complex subunit 6	-0.851605	5.21774	-10.1755	1.83428e-09	1.2141e-07	11.8797
154	ADRB2	adrenoceptor beta 2	1.35693	2.79363	10.1043	1.91747e-09	1.2636e-07	11.6575
55802	DCP1A	decapping mRNA 1A	-0.598303	6.0673	-10.1004	1.93036e-09	1.26653e-07	11.7424
56928	SPPL2B	signal peptide peptidase like 2B	0.609721	6.46258	10.0644	2.05338e-09	1.3414e-07	11.6406
57605	PITPNM2	phosphatidylinositol transfer protein membrane associated 2	0.752392	4.91084	10.0555	2.08507e-09	1.3562e-07	11.7598
8991	SELENBP1	selenium binding protein 1	0.511095	7.4313	10.044	2.12669e-09	1.37731e-07	11.5338
7277	TUBA4A	tubulin alpha 4a	0.687979	6.1038	10.0418	2.22179e-09	1.43272e-07	11.5943
8140	SLC7A5	solute carrier family 7 member 5	-0.683341	7.74287	-10.8014	2.29417e-09	1.47307e-07	11.5707
162681	C18orf54	chromosome 18 open reading frame 54	-0.766507	4.95885	-9.96692	2.42948e-09	1.55332e-07	11.6107
100129434	LOC100129434	uncharacterized LOC100129434	1.57641	2.97803	10.0186	2.57139e-09	1.63708e-07	11.4361
4082	MARCKS	myristoylated alanine rich protein kinase C substrate	-0.552887	7.47405	-9.93013	2.5894e-09	1.64159e-07	11.333
51555	PEX5L	peroxisomal biogenesis factor 5 like	-0.988952	3.75484	-9.92548	2.6104e-09	1.64795e-07	11.5547
154091	SLC2A12	solute carrier family 2 member 12	0.632965	5.39795	9.89751	2.74039e-09	1.72278e-07	11.4423
727957	MROH1	maestro heat like repeat family member 1	0.539251	6.43141	9.89494	2.75264e-09	1.72327e-07	11.345
3714	JAG2	jagged canonical Notch ligand 2	0.614423	6.35572	9.88247	2.81305e-09	1.75114e-07	11.3294
148	ADRA1A	adrenoceptor alpha 1A	0.913091	4.25946	9.88095	2.82047e-09	1.75114e-07	11.4943
6713	SQLE	squalene epoxidase	-0.74731	5.0674	-9.85431	2.95451e-09	1.82681e-07	11.4062
55573	CDV3	CDV3 homolog	-0.506629	7.5983	-9.84517	3.00197e-09	1.84531e-07	11.1732
4133	MAP2	microtubule associated protein 2	-0.625958	5.76919	-9.84383	3.009e-09	1.84531e-07	11.321
80022	MYO15B	myosin XVB	1.17447	3.98381	10.0657	3.1184e-09	1.90463e-07	11.4208
114822	RHPN1	rhophilin Rho GTPase binding protein 1	0.773226	7.15252	11.1034	3.38438e-09	2.05871e-07	11.2898
2053	EPHX2	epoxide hydrolase 2	0.533618	6.3295	9.76503	3.45395e-09	2.09256e-07	11.1228
7942	TFEB	transcription factor EB	0.855541	4.42486	9.74062	3.60524e-09	2.17545e-07	11.2456
1471	CST3	cystatin C	0.630688	6.94164	9.88424	3.62118e-09	2.17633e-07	11.0517
4233	MET	MET proto-oncogene, receptor tyrosine kinase	-0.795553	4.61832	-9.72815	3.68516e-09	2.20596e-07	11.2183
55568	GALNT10	polypeptide N-acetylgalactosaminyltransferase 10	0.562052	6.53701	9.70507	3.83794e-09	2.28829e-07	10.9983
90024	FLJ20021	uncharacterized LOC90024	0.773104	5.35623	9.72771	3.96567e-09	2.3551e-07	11.0816
3157	HMGCS1	3-hydroxy-3-methylglutaryl-CoA synthase 1	-0.800731	6.93543	-11.0046	4.01034e-09	2.37226e-07	11.1389
55388	MCM10	minichromosome maintenance 10 replication initiation factor	-0.60426	6.10614	-9.66232	4.13865e-09	2.43856e-07	10.9657
9961	MVP	major vault protein	0.537952	7.12897	9.64562	4.26267e-09	2.50182e-07	10.8452
2166	FAAH	fatty acid amide hydrolase	0.637588	5.38516	9.61322	4.51438e-09	2.63924e-07	10.9404
25837	RAB26	RAB26, member RAS oncogene family	0.783145	4.81948	9.59169	4.69015e-09	2.73138e-07	10.9566
81539	SLC38A1	solute carrier family 38 member 1	-0.454043	8.01334	-9.58259	4.76655e-09	2.76515e-07	10.6727
79924	ADM2	adrenomedullin 2	-0.954246	4.76587	-9.80898	4.79459e-09	2.77072e-07	10.9808
56654	NPDC1	neural proliferation, differentiation and control 1	0.497123	8.5412	9.59355	4.85277e-09	2.7936e-07	10.6231
1026	CDKN1A	cyclin dependent kinase inhibitor 1A	0.4846	7.41031	9.56126	4.9508e-09	2.83502e-07	10.6723
6712	SPTBN2	spectrin beta, non-erythrocytic 2	0.571257	5.73742	9.55994	4.96247e-09	2.83502e-07	10.8093
23607	CD2AP	CD2 associated protein	-0.585157	7.32498	-9.63465	4.98961e-09	2.83973e-07	10.6888
81704	DOCK8	dedicator of cytokinesis 8	0.491731	7.1197	9.52653	5.26674e-09	2.98614e-07	10.63
1622	DBI	diazepam binding inhibitor, acyl-CoA binding protein	0.607609	5.84265	9.5166	5.36083e-09	3.02293e-07	10.7211
81624	DIAPH3	diaphanous related formin 3	-0.560885	5.97091	-9.51545	5.37187e-09	3.02293e-07	10.7135
3291	HSD11B2	hydroxysteroid 11-beta dehydrogenase 2	0.740234	4.68295	9.49778	5.54413e-09	3.10085e-07	10.8005
10809	STARD10	StAR related lipid transfer domain containing 10	0.728798	7.33914	10.7116	5.55621e-09	3.10085e-07	10.7652
6320	CLEC11A	C-type lectin domain containing 11A	1.37013	3.19861	9.53444	5.57224e-09	3.10085e-07	10.7718
2591	GALNT3	polypeptide N-acetylgalactosaminyltransferase 3	-0.7129	4.80539	-9.47819	5.74174e-09	3.18338e-07	10.7626
4059	BCAM	basal cell adhesion molecule (Lutheran blood group)	0.536923	7.18824	9.45409	5.99499e-09	3.31157e-07	10.4928
90853	SPOCD1	SPOC domain containing 1	1.96336	2.0218	9.44655	6.07658e-09	3.34434e-07	10.174
57532	NUFIP2	nuclear FMR1 interacting protein 2	-0.492439	7.70768	-9.43216	6.23546e-09	3.41926e-07	10.4187
375607	NAT16	N-acetyltransferase 16 (putative)	1.08421	3.56201	9.42643	6.29987e-09	3.44202e-07	10.6981
79778	MICALL2	MICAL like 2	0.656187	5.70266	9.41149	6.4713e-09	3.52287e-07	10.5445
51559	NT5DC3	5'-nucleotidase domain containing 3	0.571017	5.95575	9.40777	6.51469e-09	3.53369e-07	10.5124
1983	EIF5	eukaryotic translation initiation factor 5	-0.478643	7.71313	-9.38733	6.75879e-09	3.6529e-07	10.3358
672	BRCA1	BRCA1 DNA repair associated	-0.473785	7.03484	-9.36103	7.08674e-09	3.81643e-07	10.3372
5365	PLXNB3	plexin B3	0.66111	5.19789	9.34596	7.28207e-09	3.90761e-07	10.478
146754	DNAH2	dynein axonemal heavy chain 2	0.911669	4.50133	9.3738	7.41825e-09	3.96652e-07	10.5306
284339	TMEM145	transmembrane protein 145	0.566854	6.19116	9.30554	7.83424e-09	4.16636e-07	10.303
8501	SLC43A1	solute carrier family 43 member 1	0.82788	4.19435	9.30461	7.84745e-09	4.16636e-07	10.4864
389337	ARHGEF37	Rho guanine nucleotide exchange factor 37	0.450112	7.44018	9.29925	7.92387e-09	4.19212e-07	10.1898
71	ACTG1	actin gamma 1	0.337721	11.4402	9.28838	8.08148e-09	4.2605e-07	9.89409
200350	FOXD4L1	forkhead box D4 like 1	1.30717	2.69256	9.28414	8.14392e-09	4.2784e-07	10.2996
197335	WDR90	WD repeat domain 90	0.540891	7.54062	9.31093	8.30444e-09	4.34753e-07	10.1424
990	CDC6	cell division cycle 6	-0.47861	6.86079	-9.26326	8.45826e-09	4.41269e-07	10.1707
7358	UGDH	UDP-glucose 6-dehydrogenase	-0.44688	8.43383	-9.26016	8.50603e-09	4.42225e-07	10.0521
1374	CPT1A	carnitine palmitoyltransferase 1A	0.453578	8.15784	9.25401	8.60167e-09	4.45655e-07	10.0577
8722	CTSF	cathepsin F	0.688431	5.66326	9.28714	8.64676e-09	4.46452e-07	10.2619
64118	DUS1L	dihydrouridine synthase 1 like	0.484268	8.2888	9.24529	8.73896e-09	4.49668e-07	10.0329
3911	LAMA5	laminin subunit alpha 5	0.495151	7.63771	9.22186	9.11966e-09	4.67655e-07	10.0325
9123	SLC16A3	solute carrier family 16 member 3	0.623657	5.14032	9.20478	9.40782e-09	4.80791e-07	10.2261
10972	TMED10	transmembrane p24 trafficking protein 10	-0.425628	8.08482	-9.19567	9.56542e-09	4.87188e-07	9.95518
338440	ANO9	anoctamin 9	0.879275	4.49734	9.19612	9.89908e-09	5.02478e-07	10.2409
79817	MOB3B	MOB kinase activator 3B	-0.977135	3.89886	-9.17461	9.94036e-09	5.02875e-07	10.2627
6749	SSRP1	structure specific recognition protein 1	-0.398952	8.63568	-9.17021	1.00206e-08	5.04221e-07	9.87069
602	BCL3	BCL3 transcription coactivator	0.672714	5.33368	9.16947	1.00341e-08	5.04221e-07	10.1404
3192	HNRNPU	heterogeneous nuclear ribonucleoprotein U	-0.385224	9.90671	-9.16303	1.01529e-08	5.06455e-07	9.76965
89941	RHOT2	ras homolog family member T2	0.435354	7.92388	9.16191	1.01737e-08	5.06455e-07	9.90136
4640	MYO1A	myosin IA	0.743792	4.4595	9.16073	1.01958e-08	5.06455e-07	10.2107
3672	ITGA1	integrin subunit alpha 1	-1.24688	2.96013	-9.15978	1.02134e-08	5.06455e-07	10.1264
116150	NUS1	NUS1 dehydrodolichyl diphosphate synthase subunit	-0.58378	5.76585	-9.14544	1.04849e-08	5.18211e-07	10.0574
29801	ZDHHC8	zinc finger DHHC-type palmitoyltransferase 8	0.584194	5.65783	9.1319	1.0748e-08	5.29473e-07	10.0352
1434	CSE1L	chromosome segregation 1 like	-0.415526	8.27453	-9.12656	1.08537e-08	5.3293e-07	9.81309
3209	HOXA13	homeobox A13	-1.09328	3.18024	-9.11574	1.10713e-08	5.41827e-07	10.1018
5596	MAPK4	mitogen-activated protein kinase 4	-0.969785	3.89236	-9.11398	1.1107e-08	5.41827e-07	10.1543
954	ENTPD2	ectonucleoside triphosphate diphosphohydrolase 2	0.675073	5.25077	9.10392	1.13139e-08	5.50135e-07	10.0284
23654	PLXNB2	plexin B2	0.430837	8.86662	9.0916	1.15727e-08	5.60905e-07	9.70683
3842	TNPO1	transportin 1	-0.489385	7.58326	-9.08523	1.17091e-08	5.64872e-07	9.78337
3299	HSF4	heat shock transcription factor 4	0.896263	5.60396	10.2349	1.17298e-08	5.64872e-07	10.1425
10898	CPSF4	cleavage and polyadenylation specific factor 4	0.472972	6.96621	9.07647	1.18992e-08	5.712e-07	9.81037
64285	RHBDF1	rhomboid 5 homolog 1	0.588824	6.10289	9.07248	1.19868e-08	5.7357e-07	9.87926
153579	BTNL9	butyrophilin like 9	0.84465	4.16784	9.06961	1.20503e-08	5.74781e-07	10.0638
1719	DHFR	dihydrofolate reductase	-0.452949	7.04551	-9.0655	1.21417e-08	5.77306e-07	9.7869
2902	GRIN1	glutamate ionotropic receptor NMDA type subunit 1	0.484892	7.14723	9.05772	1.23169e-08	5.83791e-07	9.76086
5757	PTMA	prothymosin alpha	-0.378525	10.3052	-9.04364	1.26405e-08	5.9608e-07	9.51617
2875	GPT	glutamic--pyruvic transaminase	0.788302	4.93903	9.07857	1.26556e-08	5.9608e-07	9.95669
78987	CRELD1	cysteine rich with EGF like domains 1	-0.525636	6.13722	-9.03028	1.29558e-08	6.08317e-07	9.80301
10178	TENM1	teneurin transmembrane protein 1	1.29994	3.18376	9.06286	1.30245e-08	6.09636e-07	9.96565
118881	COMTD1	catechol-O-methyltransferase domain containing 1	0.561223	6.14742	9.02053	1.31911e-08	6.15516e-07	9.77762
57761	TRIB3	tribbles pseudokinase 3	-0.539017	6.96014	-9.01732	1.32694e-08	6.17253e-07	9.70398
8644	AKR1C3	aldo-keto reductase family 1 member C3	0.760923	5.21077	9.11469	1.33411e-08	6.18671e-07	9.88532
996	CDC27	cell division cycle 27	-0.512841	6.51646	-9.0039	1.36025e-08	6.27264e-07	9.71698
338707	B4GALNT4	beta-1,4-N-acetyl-galactosaminyltransferase 4	0.611366	5.8619	9.00197	1.36512e-08	6.27264e-07	9.77151
64780	MICAL1	microtubule associated monooxygenase, calponin and LIM domain containing 1	0.599899	5.36088	9.00195	1.36516e-08	6.27264e-07	9.82608
51616	TAF9B	TATA-box binding protein associated factor 9b	-0.557906	5.96487	-8.99904	1.37253e-08	6.28725e-07	9.76271
8894	EIF2S2	eukaryotic translation initiation factor 2 subunit beta	-0.462551	7.28432	-8.97034	1.44739e-08	6.61005e-07	9.58896
1894	ECT2	epithelial cell transforming 2	-0.54433	7.07475	-8.98568	1.45535e-08	6.62623e-07	9.60432
261729	STEAP2	STEAP2 metalloreductase	0.554	8.20343	9.40063	1.45984e-08	6.62663e-07	9.60177
79090	TRAPPC6A	trafficking protein particle complex subunit 6A	0.706198	5.06159	8.96229	1.46913e-08	6.64872e-07	9.78662
11283	CYP4F8	cytochrome P450 family 4 subfamily F member 8	1.28257	3.9484	9.90454	1.4897e-08	6.72156e-07	9.97157
727	C5	complement C5	-0.698917	5.38322	-8.96966	1.499e-08	6.74326e-07	9.74422
3837	KPNB1	karyopherin subunit beta 1	-0.370394	9.01424	-8.93145	1.55565e-08	6.97721e-07	9.39413
1021	CDK6	cyclin dependent kinase 6	-0.595367	5.42959	-8.9272	1.568e-08	7.01165e-07	9.68792
3146	HMGB1	high mobility group box 1	-0.41351	8.22006	-8.92039	1.58796e-08	7.07986e-07	9.42721
253635	GPATCH11	G-patch domain containing 11	-0.671852	4.96147	-8.91225	1.61217e-08	7.16651e-07	9.71351
60401	EDA2R	ectodysplasin A2 receptor	0.882019	3.93631	8.90272	1.64101e-08	7.25487e-07	9.76909
57157	PHTF2	putative homeodomain transcription factor 2	-0.465898	7.12754	-8.90139	1.64507e-08	7.25487e-07	9.47056
126003	TRAPPC5	trafficking protein particle complex subunit 5	0.644666	5.4719	8.90051	1.64777e-08	7.25487e-07	9.62365
1111	CHEK1	checkpoint kinase 1	-0.525943	6.01907	-8.89934	1.65136e-08	7.25487e-07	9.56882
372	ARCN1	archain 1	-0.406032	7.8376	-8.8898	1.68095e-08	7.36334e-07	9.39523
64787	EPS8L2	EPS8 like 2	0.445817	7.50177	8.86096	1.77382e-08	7.72892e-07	9.36202
5592	PRKG1	protein kinase cGMP-dependent 1	-0.977457	3.46103	-8.86069	1.77469e-08	7.72892e-07	9.68573
23017	FAIM2	Fas apoptotic inhibitory molecule 2	1.10379	3.54099	8.85792	1.84401e-08	8.00757e-07	9.65913
253190	SERHL2	serine hydrolase like 2	0.799551	4.02358	8.8376	1.85291e-08	8.02304e-07	9.64577
9905	SGSM2	small G protein signaling modulator 2	0.485794	6.98585	8.81865	1.91977e-08	8.28866e-07	9.3208
9516	LITAF	lipopolysaccharide induced TNF factor	0.821891	4.10488	8.81184	1.94442e-08	8.37102e-07	9.59404
2947	GSTM3	glutathione S-transferase mu 3	0.703622	4.61244	8.80891	1.95511e-08	8.39302e-07	9.54781
54935	DUSP23	dual specificity phosphatase 23	0.803872	4.65974	8.82487	1.9611e-08	8.39475e-07	9.54373
360205	PRAC2	PRAC2 small nuclear protein	0.846164	4.09157	8.79382	2.01118e-08	8.58467e-07	9.56154
221178	SPATA13	spermatogenesis associated 13	0.483231	7.18734	8.79162	2.01947e-08	8.59561e-07	9.25295
9110	MTMR4	myotubularin related protein 4	-0.480978	6.47639	-8.78944	2.02776e-08	8.60651e-07	9.3139
10198	MPHOSPH9	M-phase phosphoprotein 9	-0.548854	5.86626	-8.78762	2.03469e-08	8.6116e-07	9.37389
9197	SLC33A1	solute carrier family 33 member 1	-0.644259	5.22289	-8.7849	2.04511e-08	8.63142e-07	9.44465
10263	CDK2AP2	cyclin dependent kinase 2 associated protein 2	-0.559018	6.93954	-8.84172	2.07579e-08	8.69879e-07	9.26311
967	CD63	CD63 molecule	0.396821	8.86139	8.77589	2.07999e-08	8.69879e-07	9.10623
90990	KIFC2	kinesin family member C2	0.549372	7.59299	9.02592	2.08454e-08	8.69879e-07	9.24366
11169	WDHD1	WD repeat and HMG-box DNA binding protein 1	-0.567828	5.90902	-8.77364	2.08879e-08	8.69879e-07	9.34299
9536	PTGES	prostaglandin E synthase	0.717577	4.40634	8.77332	2.09002e-08	8.69879e-07	9.50034
9031	BAZ1B	bromodomain adjacent to zinc finger domain 1B	-0.405017	7.912	-8.75339	2.16978e-08	9.00579e-07	9.12893
4673	NAP1L1	nucleosome assembly protein 1 like 1	-0.416511	9.63254	-8.76254	2.20342e-08	9.12022e-07	8.99759
5662	PSD	pleckstrin and Sec7 domain containing	0.631018	5.97351	8.80407	2.2255e-08	9.18629e-07	9.27707
54443	ANLN	anillin actin binding protein	-0.451882	7.82477	-8.72887	2.2722e-08	9.35338e-07	9.08812
4123	MAN2C1	mannosidase alpha class 2C member 1	0.561571	6.67476	8.75107	2.31834e-08	9.51722e-07	9.16199
80256	FAM214B	family with sequence similarity 214 member B	0.564687	5.89931	8.7055	2.37454e-08	9.72136e-07	9.20561
5618	PRLR	prolactin receptor	0.533601	6.18926	8.69751	2.41061e-08	9.84222e-07	9.1605
55450	CAMK2N1	calcium/calmodulin dependent protein kinase II inhibitor 1	0.785135	3.98829	8.69585	2.41816e-08	9.84632e-07	9.38477
57082	KNL1	kinetochore scaffold 1	-0.508009	6.2441	-8.68989	2.44552e-08	9.93079e-07	9.14637
283450	HECTD4	HECT domain E3 ubiquitin protein ligase 4	0.547153	6.30723	8.68442	2.47093e-08	1.00069e-06	9.12392
2114	ETS2	ETS proto-oncogene 2, transcription factor	0.655805	4.78188	8.6727	2.52625e-08	1.02035e-06	9.27307
1191	CLU	clusterin	0.382903	10.719	8.69584	2.54089e-08	1.02351e-06	8.77385
81930	KIF18A	kinesin family member 18A	-0.812232	4.56051	-8.66523	2.56219e-08	1.02933e-06	9.29257
90864	SPSB3	splA/ryanodine receptor domain and SOCS box containing 3	0.514574	6.35951	8.66088	2.58337e-08	1.03507e-06	9.07347
3337	DNAJB1	DnaJ heat shock protein family (Hsp40) member B1	-0.492561	6.65172	-8.65498	2.61238e-08	1.04242e-06	9.0397
165679	SPTSSB	serine palmitoyltransferase small subunit B	-1.46532	2.18389	-8.65433	2.6156e-08	1.04242e-06	8.97455
26469	PTPN18	protein tyrosine phosphatase non-receptor type 18	0.46982	7.38296	8.64812	2.6465e-08	1.05195e-06	8.9619
55872	PBK	PDZ binding kinase	-0.452789	7.46991	-8.63355	2.72056e-08	1.07853e-06	8.93005
51282	SCAND1	SCAN domain containing 1	0.688859	5.75201	8.9076	2.75782e-08	1.09043e-06	9.12677
6988	TCTA	T cell leukemia translocation altered	0.526785	6.5745	8.6104	2.84272e-08	1.12105e-06	8.95608
54776	PPP1R12C	protein phosphatase 1 regulatory subunit 12C	0.486943	6.63388	8.60851	2.85293e-08	1.12213e-06	8.94702
8825	LIN7A	lin-7 homolog A, crumbs cell polarity complex component	-0.526858	5.87278	-8.59852	2.90758e-08	1.14064e-06	9.01072
4953	ODC1	ornithine decarboxylase 1	-0.3965	8.42189	-8.5961	2.92102e-08	1.14292e-06	8.78936
51729	WBP11	WW domain binding protein 11	-0.427203	7.59955	-8.59381	2.93374e-08	1.14492e-06	8.84303
140609	NEK7	NIMA related kinase 7	-0.498474	6.59247	-8.59099	2.94952e-08	1.1481e-06	8.92163
730101	LOC730101	uncharacterized LOC730101	-0.724186	4.44323	-8.58577	2.97894e-08	1.15403e-06	9.15158
79602	ADIPOR2	adiponectin receptor 2	-0.455319	6.72887	-8.58556	2.98013e-08	1.15403e-06	8.89804
11284	PNKP	polynucleotide kinase 3'-phosphatase	0.511563	5.92837	8.57358	3.0488e-08	1.17759e-06	8.94866
116983	ACAP3	ArfGAP with coiled-coil, ankyrin repeat and PH domains 3	0.483437	6.89668	8.56545	3.09639e-08	1.19281e-06	8.8406
83959	SLC4A11	solute carrier family 4 member 11	0.685798	4.90234	8.56291	3.11136e-08	1.19281e-06	9.05025
55117	SLC6A15	solute carrier family 6 member 15	-0.700906	4.40755	-8.5628	3.11202e-08	1.19281e-06	9.11078
39	ACAT2	acetyl-CoA acetyltransferase 2	-0.579153	5.58878	-8.56043	3.1261e-08	1.19515e-06	8.97128
6520	SLC3A2	solute carrier family 3 member 2	-0.42729	7.30813	-8.54569	3.21519e-08	1.2261e-06	8.7718
9644	SH3PXD2A	SH3 and PX domains 2A	0.854206	3.77621	8.54209	3.23734e-08	1.23142e-06	9.10663
991	CDC20	cell division cycle 20	-0.41429	7.53639	-8.51376	3.41723e-08	1.29656e-06	8.69179
7453	WARS1	tryptophanyl-tRNA synthetase 1	-0.439095	6.91272	-8.49166	3.56479e-08	1.34852e-06	8.69902
219793	TBATA	thymus, brain and testes associated	2.60314	1.33042	8.72879	3.57211e-08	1.34852e-06	8.01362
6227	RPS21	ribosomal protein S21	0.407643	8.56306	8.48861	3.58565e-08	1.35024e-06	8.56884
8751	ADAM15	ADAM metallopeptidase domain 15	0.402086	8.9372	8.48629	3.60158e-08	1.35107e-06	8.53826
2739	GLO1	glyoxalase I	-0.366053	8.53601	-8.48567	3.60586e-08	1.35107e-06	8.56571
22974	TPX2	TPX2 microtubule nucleation factor	-0.415718	7.64832	-8.48177	3.63292e-08	1.35783e-06	8.62089
2037	EPB41L2	erythrocyte membrane protein band 4.1 like 2	-0.793296	4.44607	-8.46994	3.71622e-08	1.38551e-06	8.93238
203054	ADCK5	aarF domain containing kinase 5	0.786559	4.05	8.4642	3.75728e-08	1.39736e-06	8.94587
56925	LXN	latexin	0.571757	5.19931	8.46032	3.78535e-08	1.40432e-06	8.81558
1649	DDIT3	DNA damage inducible transcript 3	-1.11465	5.68457	-11.1409	3.84073e-08	1.42135e-06	9.17895
8848	TSC22D1	TSC22 domain family member 1	0.454678	6.48638	8.43424	3.97971e-08	1.46891e-06	8.62139
4189	DNAJB9	DnaJ heat shock protein family (Hsp40) member B9	-0.687384	4.58502	-8.43306	3.98878e-08	1.46891e-06	8.84617
8727	CTNNAL1	catenin alpha like 1	-0.515809	6.02121	-8.43007	4.01174e-08	1.47375e-06	8.66714
388	RHOB	ras homolog family member B	0.449001	7.66839	8.42828	4.02559e-08	1.47523e-06	8.51244
2305	FOXM1	forkhead box M1	-0.422879	7.82213	-8.41692	4.11449e-08	1.50414e-06	8.48098
25894	PLEKHG4	pleckstrin homology and RhoGEF domain containing G4	0.758536	4.57089	8.41313	4.14459e-08	1.51135e-06	8.8012
1948	EFNB2	ephrin B2	-0.637667	4.80415	-8.41191	4.15433e-08	1.51135e-06	8.78045
6223	RPS19	ribosomal protein S19	0.457931	9.44372	8.70999	4.19544e-08	1.51632e-06	8.41565
57645	POGK	pogo transposable element derived with KRAB domain	-0.479181	6.7102	-8.40642	4.19845e-08	1.51632e-06	8.55069
116443	GRIN3A	glutamate ionotropic receptor NMDA type subunit 3A	0.480192	6.66815	8.40592	4.2025e-08	1.51632e-06	8.54918
6202	RPS8	ribosomal protein S8	0.329662	9.99314	8.4052	4.20834e-08	1.51632e-06	8.30246
10933	MORF4L1	mortality factor 4 like 1	-0.409123	7.55737	-8.39986	4.25183e-08	1.52832e-06	8.46688
120071	LARGE2	LARGE xylosyl- and glucuronyltransferase 2	0.512859	5.63648	8.39265	4.31128e-08	1.54542e-06	8.63006
9723	SEMA3E	semaphorin 3E	-1.29284	2.75938	-8.39161	4.31996e-08	1.54542e-06	8.73589
91373	UAP1L1	UDP-N-acetylglucosamine pyrophosphorylase 1 like 1	0.586199	5.95101	8.40173	4.36758e-08	1.55874e-06	8.58493
83931	STK40	serine/threonine kinase 40	-0.499954	6.41929	-8.38323	4.39024e-08	1.56311e-06	8.53334
8786	RGS11	regulator of G protein signaling 11	0.724347	4.72207	8.38092	4.40991e-08	1.5664e-06	8.72167
6747	SSR3	signal sequence receptor subunit 3	-0.420837	7.31252	-8.37861	4.42956e-08	1.56719e-06	8.44421
23271	CAMSAP2	calmodulin regulated spectrin associated protein family member 2	-0.4908	6.39056	-8.37821	4.43298e-08	1.56719e-06	8.52629
55103	RALGPS2	Ral GEF with PH domain and SH3 binding motif 2	-0.469859	6.68427	-8.36667	4.53279e-08	1.59871e-06	8.47495
59307	SIGIRR	single Ig and TIR domain containing	0.547332	5.67526	8.36235	4.57075e-08	1.60832e-06	8.56638
797	CALCB	calcitonin related polypeptide beta	-1.01221	3.25566	-8.36034	4.58855e-08	1.61082e-06	8.75832
5034	P4HB	prolyl 4-hydroxylase subunit beta	-0.415517	9.40453	-8.3878	4.61084e-08	1.61487e-06	8.25969
283987	HID1	HID1 domain containing	0.41784	7.89429	8.35248	4.65873e-08	1.62785e-06	8.34703
375775	PNPLA7	patatin like phospholipase domain containing 7	0.721345	4.48007	8.3447	4.72931e-08	1.64868e-06	8.67886
6217	RPS16	ribosomal protein S16	0.454542	9.30601	8.60398	4.74677e-08	1.65093e-06	8.29006
10447	FAM3C	FAM3 metabolism regulating signaling molecule C	-0.554348	5.79523	-8.33657	4.80426e-08	1.66707e-06	8.51088
8996	NOL3	nucleolar protein 3	0.599777	5.40416	8.33532	4.81588e-08	1.66725e-06	8.54673
10959	TMED2	transmembrane p24 trafficking protein 2	-0.363528	9.01176	-8.31324	5.02614e-08	1.73604e-06	8.19213
84962	AJUBA	ajuba LIM protein	-0.70972	4.42435	-8.29502	5.20692e-08	1.79299e-06	8.59689
54869	EPS8L1	EPS8 like 1	0.64155	4.86744	8.29423	5.21489e-08	1.79299e-06	8.53505
55699	IARS2	isoleucyl-tRNA synthetase 2, mitochondrial	-0.376884	8.41747	-8.29222	5.23523e-08	1.79587e-06	8.19224
728294	D2HGDH	D-2-hydroxyglutarate dehydrogenase	0.520849	6.06999	8.28812	5.27702e-08	1.8026e-06	8.37623
23397	NCAPH	non-SMC condensin I complex subunit H	-0.468551	6.51919	-8.28687	5.28983e-08	1.8026e-06	8.33336
84572	GNPTG	N-acetylglucosamine-1-phosphate transferase subunit gamma	0.728611	5.08226	8.40866	5.29083e-08	1.8026e-06	8.51885
581	BAX	BCL2 associated X, apoptosis regulator	0.550854	6.39177	8.31288	5.3246e-08	1.81e-06	8.34094
4485	MST1	macrophage stimulating 1	0.739802	4.39589	8.2778	5.3838e-08	1.826e-06	8.55847
23218	NBEAL2	neurobeachin like 2	0.425775	7.54413	8.26936	5.47285e-08	1.84805e-06	8.2076
28992	MACROD1	mono-ADP ribosylhydrolase 1	0.675667	5.39401	8.37185	5.47341e-08	1.84805e-06	8.44099
100507303	SNHG19	small nucleolar RNA host gene 19	1.01004	3.46353	8.26178	5.55403e-08	1.87106e-06	8.58481
5019	OXCT1	3-oxoacid CoA-transferase 1	-0.489966	6.72865	-8.25471	5.63092e-08	1.89272e-06	8.24992
84986	ARHGAP19	Rho GTPase activating protein 19	-0.56649	5.16367	-8.24779	5.70726e-08	1.9141e-06	8.41555
5885	RAD21	RAD21 cohesin complex component	-0.395572	8.39632	-8.24664	5.72004e-08	1.91411e-06	8.10313
1647	GADD45A	growth arrest and DNA damage inducible alpha	0.674886	4.39029	8.24257	5.76554e-08	1.92505e-06	8.49028
79777	ACBD4	acyl-CoA binding domain containing 4	0.736713	4.3992	8.23311	5.87268e-08	1.95648e-06	8.47134
3998	LMAN1	lectin, mannose binding 1	-0.458432	6.51974	-8.22973	5.91146e-08	1.96504e-06	8.22006
332	BIRC5	baculoviral IAP repeat containing 5	-0.425719	7.4615	-8.22842	5.92663e-08	1.96573e-06	8.13506
3421	IDH3G	isocitrate dehydrogenase (NAD(+)) 3 non-catalytic subunit gamma	0.47012	6.00295	8.22036	6.02049e-08	1.99218e-06	8.24932
138199	CARNMT1	carnosine N-methyltransferase 1	-0.562483	5.56231	-8.21845	6.04297e-08	1.99218e-06	8.30713
150209	AIFM3	apoptosis inducing factor mitochondria associated 3	0.652157	4.53193	8.21818	6.04615e-08	1.99218e-06	8.42715
3249	HPN	hepsin	0.761511	4.40755	8.20737	6.17492e-08	2.03016e-06	8.42061
5911	RAP2A	RAP2A, member of RAS oncogene family	-0.562796	5.19572	-8.20254	6.23342e-08	2.04091e-06	8.32251
29883	CNOT7	CCR4-NOT transcription complex subunit 7	-0.401871	7.32643	-8.20243	6.23479e-08	2.04091e-06	8.09388
10312	TCIRG1	T cell immune regulator 1, ATPase H+ transporting V0 subunit a3	0.570867	5.39768	8.19896	6.27715e-08	2.05031e-06	8.27935
85014	TMEM141	transmembrane protein 141	0.476493	6.89518	8.19548	6.31996e-08	2.05981e-06	8.11298
5013	OTX1	orthodenticle homeobox 1	0.853137	3.93973	8.19274	6.35384e-08	2.06259e-06	8.43437
150696	PROM2	prominin 2	0.387459	7.75909	8.19257	6.35595e-08	2.06259e-06	8.03903
113457	TUBA3D	tubulin alpha 3d	2.33354	0.576903	8.18798	6.4132e-08	2.07669e-06	6.97733
55055	ZWILCH	zwilch kinetochore protein	-0.46649	6.20694	-8.18364	6.46782e-08	2.08987e-06	8.16064
114569	MAL2	mal, T cell differentiation protein 2	-0.424412	7.93568	-8.18025	6.51079e-08	2.0975e-06	8.00349
81033	KCNH6	potassium voltage-gated channel subfamily H member 6	0.526727	5.55741	8.17958	6.51934e-08	2.0975e-06	8.22067
85378	TUBGCP6	tubulin gamma complex associated protein 6	0.480429	6.78888	8.16894	6.65645e-08	2.13279e-06	8.06954
148206	ZNF714	zinc finger protein 714	-0.569082	5.3421	-8.16886	6.65742e-08	2.13279e-06	8.23731
5520	PPP2R2A	protein phosphatase 2 regulatory subunit Balpha	-0.424367	7.11463	-8.16259	6.73966e-08	2.14791e-06	8.03198
282969	FUOM	fucose mutarotase	0.688215	4.48979	8.16117	6.75835e-08	2.14791e-06	8.32086
58508	KMT2C	lysine methyltransferase 2C	0.421758	6.87124	8.16071	6.76448e-08	2.14791e-06	8.04571
10612	TRIM3	tripartite motif containing 3	0.426766	6.84691	8.16069	6.76476e-08	2.14791e-06	8.0478
57458	TMCC3	transmembrane and coiled-coil domain family 3	0.72477	4.08578	8.15983	6.7761e-08	2.14791e-06	8.35874
5580	PRKCD	protein kinase C delta	0.444588	6.43228	8.15348	6.86089e-08	2.17021e-06	8.07203
5834	PYGB	glycogen phosphorylase B	0.525731	5.80303	8.15183	6.8832e-08	2.17269e-06	8.13608
23096	IQSEC2	IQ motif and Sec7 domain ArfGEF 2	0.326787	9.92554	8.14059	7.0364e-08	2.21639e-06	7.77989
57597	BAHCC1	BAH domain and coiled-coil containing 1	0.532378	7.48079	8.4756	7.16138e-08	2.24715e-06	8.0179
54908	SPDL1	spindle apparatus coiled-coil protein 1	-0.590575	5.47467	-8.13143	7.16397e-08	2.24715e-06	8.14649
116068	LYSMD3	LysM domain containing 3	-0.662775	4.83442	-8.11981	7.32918e-08	2.29419e-06	8.20776
157570	ESCO2	establishment of sister chromatid cohesion N-acetyltransferase 2	-0.519207	5.94954	-8.11799	7.35529e-08	2.29757e-06	8.05981
3832	KIF11	kinesin family member 11	-0.475008	7.22355	-8.12855	7.41539e-08	2.31154e-06	7.92935
1263	PLK3	polo like kinase 3	0.818932	3.89906	8.10312	7.57338e-08	2.35476e-06	8.2635
79083	MLPH	melanophilin	0.407685	8.94307	8.11697	7.58539e-08	2.35476e-06	7.77829
6443	SGCB	sarcoglycan beta	-0.55255	5.13181	-8.0977	7.65451e-08	2.37132e-06	8.12337
5600	MAPK11	mitogen-activated protein kinase 11	0.429155	6.88288	8.09374	7.71421e-08	2.3849e-06	7.91071
119385	AGAP11	ArfGAP with GTPase domain, ankyrin repeat and PH domain 11	0.914528	3.44237	8.08599	7.83279e-08	2.41659e-06	8.25022
55321	TMEM74B	transmembrane protein 74B	0.792653	4.83659	8.35795	7.91981e-08	2.43843e-06	8.17661
5932	RBBP8	RB binding protein 8, endonuclease	-0.465838	6.3663	-8.07881	7.94422e-08	2.44094e-06	7.93478
150468	CKAP2L	cytoskeleton associated protein 2 like	-0.535558	5.78064	-8.07722	7.9691e-08	2.44359e-06	7.99897
2045	EPHA7	EPH receptor A7	-0.760818	4.12865	-8.07219	8.04836e-08	2.46287e-06	8.19212
51085	MLXIPL	MLX interacting protein like	0.963107	3.50957	8.06071	8.23253e-08	2.5141e-06	8.20063
338692	ANKRD13D	ankyrin repeat domain 13D	0.465981	5.96101	8.05497	8.32628e-08	2.53757e-06	7.92459
6122	RPL3	ribosomal protein L3	0.311202	10.5638	8.02065	8.90979e-08	2.70639e-06	7.49032
1062	CENPE	centromere protein E	-0.720252	5.95819	-8.79513	8.91622e-08	2.70639e-06	8.03287
9409	PEX16	peroxisomal biogenesis factor 16	0.625759	4.93435	8.00998	9.09958e-08	2.75648e-06	7.96622
91304	TMEM259	transmembrane protein 259	0.402865	7.67982	8.00565	9.17801e-08	2.77464e-06	7.66925
26233	FBXL6	F-box and leucine rich repeat protein 6	0.6151	5.19537	7.99585	9.35766e-08	2.82327e-06	7.90273
57556	SEMA6A	semaphorin 6A	-0.407256	7.87358	-7.9935	9.40133e-08	2.83076e-06	7.63231
57606	SLAIN2	SLAIN motif family member 2	-0.450107	6.96079	-7.98996	9.46746e-08	2.84497e-06	7.69877
253982	ASPHD1	aspartate beta-hydroxylase domain containing 1	0.532219	6.0197	7.98252	9.60788e-08	2.88141e-06	7.77276
79809	TTC21B	tetratricopeptide repeat domain 21B	-0.636276	4.534	-7.98122	9.63261e-08	2.88307e-06	7.9697
1829	DSG2	desmoglein 2	-0.412325	6.78221	-7.97739	9.70605e-08	2.89927e-06	7.68916
63922	CHTF18	chromosome transmission fidelity factor 18	0.398426	7.40768	7.97512	9.74977e-08	2.90655e-06	7.62804
142678	MIB2	MIB E3 ubiquitin protein ligase 2	0.480758	6.29306	7.96882	9.87248e-08	2.93731e-06	7.71571
1462	VCAN	versican	-0.924527	3.533	-7.96298	9.98744e-08	2.96038e-06	8.0139
2592	GALT	galactose-1-phosphate uridylyltransferase	0.588725	5.11668	7.96288	9.98945e-08	2.96038e-06	7.84733
6560	SLC12A4	solute carrier family 12 member 4	0.58347	5.52089	7.96163	1.00142e-07	2.96189e-06	7.79083
58476	TP53INP2	tumor protein p53 inducible nuclear protein 2	0.504663	5.56405	7.95868	1.00729e-07	2.97108e-06	7.779
23761	PISD	phosphatidylserine decarboxylase	0.502379	5.85525	7.95809	1.00849e-07	2.97108e-06	7.74215
650669	GAS6-AS1	GAS6 antisense RNA 1	0.771895	4.08261	7.95607	1.01253e-07	2.97714e-06	7.96092
3263	HPX	hemopexin	1.34958	4.17227	9.89785	1.02222e-07	2.99762e-06	8.22211
2778	GNAS	GNAS complex locus	0.332291	9.69391	7.95065	1.02348e-07	2.99762e-06	7.41272
9091	PIGQ	phosphatidylinositol glycan anchor biosynthesis class Q	0.522624	6.40622	7.958	1.05278e-07	3.07744e-06	7.64408
7025	NR2F1	nuclear receptor subfamily 2 group F member 1	-0.601075	4.93948	-7.93425	1.05737e-07	3.08486e-06	7.82447
9435	CHST2	carbohydrate sulfotransferase 2	0.772175	4.35802	7.94642	1.06119e-07	3.08999e-06	7.88859
51157	ZNF580	zinc finger protein 580	0.573424	5.40524	7.92753	1.0716e-07	3.11427e-06	7.7373
22844	FRMPD1	FERM and PDZ domain containing 1	1.12901	2.77996	7.92457	1.07792e-07	3.12661e-06	7.91011
23333	DPY19L1	dpy-19 like C-mannosyltransferase 1	-0.528561	5.29296	-7.92321	1.08083e-07	3.12778e-06	7.75338
891	CCNB1	cyclin B1	-0.394896	7.67481	-7.92244	1.08249e-07	3.12778e-06	7.50299
23576	DDAH1	dimethylarginine dimethylaminohydrolase 1	-0.399927	7.62156	-7.92112	1.08533e-07	3.12997e-06	7.50441
6662	SOX9	SRY-box transcription factor 9	-0.474944	5.7281	-7.91864	1.09071e-07	3.13524e-06	7.68603
389816	LRRC26	leucine rich repeat containing 26	1.07518	5.15463	10.0333	1.09339e-07	3.13524e-06	8.12415
9918	NCAPD2	non-SMC condensin I complex subunit D2	-0.348254	8.54203	-7.91739	1.09342e-07	3.13524e-06	7.42953
219970	GLYATL2	glycine-N-acyltransferase like 2	2.35595	0.689176	7.90992	1.1098e-07	3.17614e-06	6.6834
4925	NUCB2	nucleobindin 2	-0.496495	6.71585	-7.91631	1.12646e-07	3.2177e-06	7.54796
54344	DPM3	dolichyl-phosphate mannosyltransferase subunit 3, regulatory	0.840604	5.28985	8.87616	1.133e-07	3.23022e-06	7.89789
9907	AP5Z1	adaptor related protein complex 5 subunit zeta 1	0.519048	5.45735	7.89639	1.14011e-07	3.24434e-06	7.66746
63967	CLSPN	claspin	-0.463099	5.9794	-7.89543	1.14231e-07	3.24445e-06	7.60822
79191	IRX3	iroquois homeobox 3	0.480396	7.2355	7.93709	1.15464e-07	3.27329e-06	7.48088
4824	NKX3-1	NK3 homeobox 1	0.344792	8.84426	7.88722	1.16116e-07	3.28543e-06	7.34568
323	APBB2	amyloid beta precursor protein binding family B member 2	-0.672101	4.44566	-7.88629	1.16329e-07	3.28543e-06	7.79209
7272	TTK	TTK protein kinase	-0.537594	5.47176	-7.88347	1.16987e-07	3.29781e-06	7.64953
586	BCAT1	branched chain amino acid transaminase 1	-2.07129	1.18357	-7.87842	1.1817e-07	3.32088e-06	6.9561
163732	CITED4	Cbp/p300 interacting transactivator with Glu/Asp rich carboxy-terminal domain 4	1.2058	2.98372	7.90717	1.18403e-07	3.32088e-06	7.84248
2118	ETV4	ETS variant transcription factor 4	-0.638129	4.77668	-7.87716	1.18469e-07	3.32088e-06	7.73221
11080	DNAJB4	DnaJ heat shock protein family (Hsp40) member B4	-0.88269	3.95385	-7.88947	1.18812e-07	3.32431e-06	7.8255
10389	SCML2	Scm polycomb group protein like 2	-0.597774	4.74891	-7.87135	1.19849e-07	3.34193e-06	7.72355
29843	SENP1	SUMO specific peptidase 1	-0.490153	6.0556	-7.8712	1.19887e-07	3.34193e-06	7.55072
55771	PRR11	proline rich 11	-0.56882	5.02188	-7.85805	1.23076e-07	3.42446e-06	7.65991
2859	GPR35	G protein-coupled receptor 35	0.626768	4.47713	7.85109	1.248e-07	3.46601e-06	7.70861
9066	SYT7	synaptotagmin 7	0.427582	6.56378	7.84954	1.25186e-07	3.47032e-06	7.44679
9818	NUP58	nucleoporin 58	-0.447914	6.95048	-7.84686	1.25858e-07	3.47884e-06	7.40931
3956	LGALS1	galectin 1	-0.437213	7.04043	-7.84647	1.25956e-07	3.47884e-06	7.40044
23539	SLC16A8	solute carrier family 16 member 8	0.643292	4.66355	7.84048	1.27474e-07	3.5143e-06	7.66363
5723	PSPH	phosphoserine phosphatase	-0.460608	5.80059	-7.83734	1.28277e-07	3.52942e-06	7.51222
57697	FANCM	FA complementation group M	-0.709347	4.46224	-7.83651	1.28492e-07	3.52942e-06	7.69163
4151	MB	myoglobin	0.549419	5.60134	7.83183	1.29701e-07	3.54978e-06	7.5183
6157	RPL27A	ribosomal protein L27a	0.336497	9.5203	7.83116	1.29874e-07	3.54978e-06	7.18144
170463	SSBP4	single stranded DNA binding protein 4	0.450622	6.75085	7.83027	1.30106e-07	3.54978e-06	7.38983
64881	PCDH20	protocadherin 20	-0.792857	4.00038	-7.82999	1.30178e-07	3.54978e-06	7.72747
80150	ASRGL1	asparaginase and isoaspartyl peptidase 1	0.458844	5.8021	7.82733	1.30873e-07	3.56225e-06	7.48383
126823	KLHDC9	kelch domain containing 9	0.580509	4.98888	7.82626	1.31153e-07	3.56343e-06	7.59034
81796	SLCO5A1	solute carrier organic anion transporter family member 5A1	-0.875552	3.65248	-7.82436	1.31654e-07	3.57058e-06	7.74024
9351	SLC9A3R2	SLC9A3 regulator 2	0.423569	6.85488	7.8216	1.32382e-07	3.58387e-06	7.36252
6309	SC5D	sterol-C5-desaturase	-0.455408	5.84555	-7.81955	1.32927e-07	3.59214e-06	7.47041
284076	TTLL6	tubulin tyrosine ligase like 6	1.78008	1.45538	7.81862	1.33176e-07	3.59241e-06	7.22881
58515	SELENOK	selenoprotein K	-0.530821	5.40237	-7.81318	1.34635e-07	3.62525e-06	7.51655
100499467	LINC00673	long intergenic non-protein coding RNA 673	-1.18911	2.86588	-7.80603	1.36579e-07	3.66854e-06	7.67831
2194	FASN	fatty acid synthase	0.682604	10.5991	10.9927	1.36731e-07	3.66854e-06	7.6836
55531	ELMOD1	ELMO domain containing 1	-0.99194	3.14678	-7.79725	1.39005e-07	3.72291e-06	7.68866
10162	LPCAT3	lysophosphatidylcholine acyltransferase 3	0.421078	6.4712	7.79422	1.39851e-07	3.7389e-06	7.34302
9647	PPM1F	protein phosphatase, Mg2+/Mn2+ dependent 1F	-0.478215	5.59775	-7.78842	1.41491e-07	3.77602e-06	7.43915
375056	MIA3	MIA SH3 domain ER export factor 3	-0.408472	7.51733	-7.78489	1.42496e-07	3.7961e-06	7.23454
51490	SPOUT1	SPOUT domain containing methyltransferase 1	0.418879	7.17756	7.78273	1.43114e-07	3.80582e-06	7.25467
284184	NDUFAF8	NADH:ubiquinone oxidoreductase complex assembly factor 8	0.622277	5.38643	7.82416	1.45468e-07	3.85687e-06	7.44264
1181	CLCN2	chloride voltage-gated channel 2	0.540992	5.40749	7.77348	1.45797e-07	3.85687e-06	7.42529
3930	LBR	lamin B receptor	-0.443198	6.72853	-7.77346	1.45804e-07	3.85687e-06	7.27986
132671	SPATA18	spermatogenesis associated 18	0.710162	3.90611	7.77051	1.4667e-07	3.87297e-06	7.60911
813	CALU	calumenin	-0.369556	7.77961	-7.76699	1.47713e-07	3.89366e-06	7.17734
770	CA11	carbonic anhydrase 11	0.608848	5.09589	7.76343	1.48774e-07	3.91475e-06	7.4484
7052	TGM2	transglutaminase 2	2.46723	0.284002	7.75734	1.50607e-07	3.95606e-06	6.03905
6241	RRM2	ribonucleotide reductase regulatory subunit M2	-0.344567	8.63872	-7.74883	1.53206e-07	4.01731e-06	7.0774
285613	RELL2	RELT like 2	0.583525	4.75687	7.7457	1.54174e-07	4.03566e-06	7.45971
10347	ABCA7	ATP binding cassette subfamily A member 7	0.452276	6.84549	7.73526	1.57452e-07	4.09782e-06	7.18659
8754	ADAM9	ADAM metallopeptidase domain 9	-0.458588	6.73407	-7.73508	1.57509e-07	4.09782e-06	7.20082
55336	FBXL8	F-box and leucine rich repeat protein 8	0.897829	3.56966	7.73491	1.5756e-07	4.09782e-06	7.56306
83858	ATAD3B	ATPase family AAA domain containing 3B	0.462846	6.07016	7.73466	1.5764e-07	4.09782e-06	7.26381
79176	FBXL15	F-box and leucine rich repeat protein 15	0.502593	6.17395	7.73251	1.58326e-07	4.10855e-06	7.24796
80194	TMEM134	transmembrane protein 134	0.470688	6.26454	7.72824	1.59692e-07	4.13685e-06	7.22945
285282	RABL3	RAB, member of RAS oncogene family like 3	-0.465003	6.2308	-7.71991	1.62397e-07	4.19968e-06	7.22191
90507	SCRN2	secernin 2	0.62098	4.80709	7.71347	1.64521e-07	4.24731e-06	7.38774
51087	YBX2	Y-box binding protein 2	0.531532	5.86534	7.71023	1.656e-07	4.26333e-06	7.23759
7150	TOP1	DNA topoisomerase I	-0.397716	6.97224	-7.7099	1.65709e-07	4.26333e-06	7.12641
4154	MBNL1	muscleblind like splicing regulator 1	-0.419059	6.89588	-7.70229	1.68272e-07	4.32186e-06	7.11784
391059	FRRS1	ferric chelate reductase 1	-0.774652	3.7362	-7.70044	1.68903e-07	4.32373e-06	7.49021
166929	SGMS2	sphingomyelin synthase 2	-0.564844	5.2062	-7.7001	1.69019e-07	4.32373e-06	7.31472
11228	RASSF8	Ras association domain family member 8	-0.844497	3.89148	-7.69955	1.69208e-07	4.32373e-06	7.47843
26043	UBXN7	UBX domain protein 7	-0.607985	4.66166	-7.69613	1.7038e-07	4.34628e-06	7.38234
5538	PPT1	palmitoyl-protein thioesterase 1	-0.409324	6.98437	-7.69465	1.70891e-07	4.35192e-06	7.09403
415116	PIM3	Pim-3 proto-oncogene, serine/threonine kinase	0.414638	8.27505	7.70435	1.72051e-07	4.37405e-06	6.98745
11140	CDC37	cell division cycle 37, HSP90 cochaperone	0.352433	8.20567	7.68245	1.75154e-07	4.44542e-06	6.97064
23241	PACS2	phosphofurin acidic cluster sorting protein 2	0.495541	6.01876	7.68135	1.75543e-07	4.44779e-06	7.16032
6207	RPS13	ribosomal protein S13	0.341977	8.36259	7.67845	1.76575e-07	4.4664e-06	6.95119
388886	LRRC75B	leucine rich repeat containing 75B	0.66458	4.39963	7.67409	1.78139e-07	4.49838e-06	7.36261
57486	NLN	neurolysin	-0.441977	6.34852	-7.66997	1.79629e-07	4.5284e-06	7.10623
22993	HMGXB3	HMG-box containing 3	0.508108	6.64736	7.73952	1.8108e-07	4.55733e-06	7.08169
1793	DOCK1	dedicator of cytokinesis 1	-0.484368	5.83417	-7.66135	1.8279e-07	4.58515e-06	7.1492
3082	HGF	hepatocyte growth factor	-0.511294	6.50913	-7.70539	1.82796e-07	4.58515e-06	7.08362
83933	HDAC10	histone deacetylase 10	0.437146	7.12667	7.65938	1.83521e-07	4.59488e-06	7.00533
23306	NEMP1	nuclear envelope integral membrane protein 1	-0.369889	7.59163	-7.65864	1.83795e-07	4.59488e-06	6.96852
340252	ZNF680	zinc finger protein 680	-0.516571	5.30345	-7.64573	1.88667e-07	4.70396e-06	7.18878
55367	PIDD1	p53-induced death domain protein 1	0.460959	6.28541	7.64542	1.88784e-07	4.70396e-06	7.05695
6790	AURKA	aurora kinase A	-0.46633	6.06111	-7.63372	1.93316e-07	4.8089e-06	7.06417
81890	QTRT1	queuine tRNA-ribosyltransferase catalytic subunit 1	0.49053	6.08533	7.62997	1.94793e-07	4.83762e-06	7.04709
54961	SSH3	slingshot protein phosphatase 3	0.397472	7.2488	7.62606	1.96343e-07	4.86683e-06	6.92613
79791	FBXO31	F-box protein 31	0.522425	5.84265	7.62405	1.97146e-07	4.86683e-06	7.06332
84950	PRPF38A	pre-mRNA processing factor 38A	-0.510291	5.94569	-7.6239	1.97207e-07	4.86683e-06	7.05871
9833	MELK	maternal embryonic leucine zipper kinase	-0.440592	6.01629	-7.62375	1.97265e-07	4.86683e-06	7.04861
8880	FUBP1	far upstream element binding protein 1	-0.402129	6.86724	-7.61813	1.99528e-07	4.9146e-06	6.94668
7520	XRCC5	X-ray repair cross complementing 5	-0.324935	8.80978	-7.60693	2.04116e-07	5.01939e-06	6.77138
1628	DBP	D-box binding PAR bZIP transcription factor	0.885859	3.44371	7.60223	2.06075e-07	5.05927e-06	7.30625
8898	MTMR2	myotubularin related protein 2	-0.470096	5.58928	-7.59844	2.07671e-07	5.08396e-06	7.05143
80233	FAAP100	FA core complex associated protein 100	0.439986	6.32375	7.59823	2.07757e-07	5.08396e-06	6.95536
56957	OTUD7B	OTU deubiquitinase 7B	-0.508502	6.35412	-7.61581	2.08591e-07	5.09606e-06	6.95955
10519	CIB1	calcium and integrin binding 1	0.391912	7.12652	7.59475	2.09236e-07	5.10352e-06	6.87153
5218	CDK14	cyclin dependent kinase 14	-0.405942	6.50959	-7.59335	2.09831e-07	5.10963e-06	6.93062
170506	DHX36	DEAH-box helicase 36	-0.489703	5.90223	-7.59256	2.10166e-07	5.10963e-06	6.99915
5261	PHKG2	phosphorylase kinase catalytic subunit gamma 2	0.452043	5.93452	7.58631	2.12857e-07	5.16667e-06	6.9743
1312	COMT	catechol-O-methyltransferase	0.469554	8.04032	7.86771	2.17947e-07	5.2794e-06	6.83582
23162	MAPK8IP3	mitogen-activated protein kinase 8 interacting protein 3	0.736636	6.62154	9.1355	2.18203e-07	5.2794e-06	7.22057
3949	LDLR	low density lipoprotein receptor	-0.513737	5.4891	-7.57254	2.18905e-07	5.28785e-06	7.01257
6856	SYPL1	synaptophysin like 1	-0.458165	5.90192	-7.57118	2.19514e-07	5.29405e-06	6.95432
56996	SLC12A9	solute carrier family 12 member 9	0.490092	6.1142	7.56835	2.20782e-07	5.31611e-06	6.91655
3608	ILF2	interleukin enhancer binding factor 2	-0.330235	8.59285	-7.56573	2.21963e-07	5.33599e-06	6.70141
64773	PCED1A	PC-esterase domain containing 1A	0.545418	5.09629	7.56453	2.22504e-07	5.34045e-06	7.04182
275	AMT	aminomethyltransferase	0.99369	3.72209	7.78047	2.25916e-07	5.41371e-06	7.24145
3796	KIF2A	kinesin family member 2A	-0.47949	5.82257	-7.5525	2.28027e-07	5.45557e-06	6.92626
29800	ZDHHC1	zinc finger DHHC-type containing 1	0.830831	3.60469	7.54797	2.30143e-07	5.49746e-06	7.18876
6160	RPL31	ribosomal protein L31	0.386699	8.77433	7.55778	2.31411e-07	5.51897e-06	6.64836
83715	ESPN	espin	1.07646	2.57849	7.54442	2.31816e-07	5.51986e-06	7.16367
4751	NEK2	NIMA related kinase 2	-0.429933	6.72861	-7.54196	2.32982e-07	5.52893e-06	6.80221
3799	KIF5B	kinesin family member 5B	-0.406164	8.38179	-7.56056	2.33282e-07	5.52893e-06	6.67134
92292	GLYATL1	glycine-N-acyltransferase like 1	0.474792	6.55461	7.55378	2.33301e-07	5.52893e-06	6.81706
55832	CAND1	cullin associated and neddylation dissociated 1	-0.375676	8.23274	-7.53815	2.34801e-07	5.55573e-06	6.67025
10922	FASTK	Fas activated serine/threonine kinase	0.39399	7.63195	7.52758	2.39921e-07	5.66793e-06	6.69127
3658	IREB2	iron responsive element binding protein 2	-0.413303	6.71829	-7.52489	2.41245e-07	5.69028e-06	6.76757
2692	GHRHR	growth hormone releasing hormone receptor	2.61301	-0.133993	7.52352	2.41922e-07	5.69644e-06	5.23069
54069	MIS18A	MIS18 kinetochore protein A	-0.490082	5.47261	-7.52282	2.42265e-07	5.69644e-06	6.91177
221079	ARL5B	ADP ribosylation factor like GTPase 5B	-0.510307	6.00032	-7.52042	2.43458e-07	5.70872e-06	6.83819
80335	WDR82	WD repeat domain 82	-0.355026	7.61266	-7.51979	2.43773e-07	5.70872e-06	6.67842
51412	ACTL6B	actin like 6B	0.975604	3.32951	7.51948	2.43927e-07	5.70872e-06	7.14633
5962	RDX	radixin	-0.450063	6.84025	-7.5176	2.44866e-07	5.71285e-06	6.74106
10951	CBX1	chromobox 1	-0.39513	6.98248	-7.517	2.45167e-07	5.71285e-06	6.72611
7462	LAT2	linker for activation of T cells family member 2	0.578098	4.71573	7.51653	2.45402e-07	5.71285e-06	6.99837
23039	XPO7	exportin 7	-0.364639	7.89262	-7.51608	2.45624e-07	5.71285e-06	6.6493
54972	TMEM132A	transmembrane protein 132A	0.541984	6.70271	7.863	2.47675e-07	5.75166e-06	6.82842
64284	RAB17	RAB17, member RAS oncogene family	0.494776	5.95253	7.5097	2.4885e-07	5.77002e-06	6.8136
9126	SMC3	structural maintenance of chromosomes 3	-0.403982	7.34841	-7.5048	2.51354e-07	5.8191e-06	6.66897
113655	MFSD3	major facilitator superfamily domain containing 3	0.557555	6.49275	7.85054	2.53445e-07	5.85848e-06	6.82513
23594	ORC6	origin recognition complex subunit 6	-0.479986	5.97663	-7.48901	2.59608e-07	5.99173e-06	6.77523
84152	PPP1R1B	protein phosphatase 1 regulatory inhibitor subunit 1B	1.14248	2.82651	7.48555	2.61457e-07	6.02514e-06	7.07249
55635	DEPDC1	DEP domain containing 1	-0.558215	6.67192	-7.88938	2.64322e-07	6.08183e-06	6.78524
1606	DGKA	diacylglycerol kinase alpha	0.531907	5.4424	7.47489	2.67227e-07	6.13927e-06	6.80727
85465	SELENOI	selenoprotein I	-0.402594	7.16461	-7.47325	2.6813e-07	6.15061e-06	6.61878
10762	NUP50	nucleoporin 50	-0.38802	6.96344	-7.46656	2.71829e-07	6.21991e-06	6.62253
27347	STK39	serine/threonine kinase 39	0.365852	7.18706	7.46532	2.72521e-07	6.21991e-06	6.59681
54795	TRPM4	transient receptor potential cation channel subfamily M member 4	0.393951	6.83533	7.46509	2.72652e-07	6.21991e-06	6.62789
10541	ANP32B	acidic nuclear phosphoprotein 32 family member B	-0.340385	7.97347	-7.46481	2.72807e-07	6.21991e-06	6.53594
57666	FBRSL1	fibrosin like 1	0.427535	7.7844	7.48407	2.75059e-07	6.26176e-06	6.5466
55143	CDCA8	cell division cycle associated 8	-0.433092	6.01535	-7.45217	2.79976e-07	6.35628e-06	6.69294
56667	MUC13	mucin 13, cell surface associated	0.477582	6.65814	7.47523	2.80057e-07	6.35628e-06	6.62382
29969	MDFIC	MyoD family inhibitor domain containing	-0.53249	5.25846	-7.44896	2.81827e-07	6.38679e-06	6.79025
51368	TEX264	testis expressed 264, ER-phagy receptor	0.430772	6.9127	7.44054	2.86736e-07	6.47964e-06	6.56943
80162	PGGHG	protein-glucosylgalactosylhydroxylysine glucosidase	0.74079	4.32507	7.4519	2.8718e-07	6.47964e-06	6.89828
54407	SLC38A2	solute carrier family 38 member 2	-0.346794	9.22527	-7.43973	2.87218e-07	6.47964e-06	6.39129
57089	ENTPD7	ectonucleoside triphosphate diphosphohydrolase 7	-0.765864	3.96353	-7.43301	2.91208e-07	6.55981e-06	6.93394
55592	GOLGA2P5	GOLGA2 pseudogene 5	0.594617	5.47008	7.507	2.92651e-07	6.58246e-06	6.73136
7812	CSDE1	cold shock domain containing E1	-0.31909	9.04425	-7.42776	2.9437e-07	6.61122e-06	6.3795
56898	BDH2	3-hydroxybutyrate dehydrogenase 2	0.551225	4.82671	7.42446	2.96374e-07	6.64631e-06	6.79245
23317	DNAJC13	DnaJ heat shock protein family (Hsp40) member C13	-0.433269	6.37056	-7.42297	2.97278e-07	6.65664e-06	6.59125
9024	BRSK2	BR serine/threonine kinase 2	0.766135	3.71579	7.42199	2.97878e-07	6.66014e-06	6.92591
100506119	LINC01503	long intergenic non-protein coding RNA 1503	1.28033	1.94134	7.41824	3.00186e-07	6.70178e-06	6.78126
79415	CYBC1	cytochrome b-245 chaperone 1	0.469176	5.77352	7.41667	3.01159e-07	6.70544e-06	6.6418
701	BUB1B	BUB1 mitotic checkpoint serine/threonine kinase B	-0.449544	6.8944	-7.42856	3.01243e-07	6.70544e-06	6.52805
84331	MCRIP2	MAPK regulated corepressor interacting protein 2	0.487515	6.31775	7.42777	3.01726e-07	6.70627e-06	6.57977
79572	ATP13A3	ATPase 13A3	-0.377505	7.35429	-7.41252	3.03738e-07	6.74101e-06	6.47514
100132247	NPIPB5	nuclear pore complex interacting protein family member B5	0.79226	3.60662	7.40703	3.07189e-07	6.80754e-06	6.90455
6135	RPL11	ribosomal protein L11	0.304597	9.27884	7.40024	3.11517e-07	6.89329e-06	6.3034
91683	SYT12	synaptotagmin 12	1.34789	2.11441	7.39264	3.16429e-07	6.99169e-06	6.7805
55081	IFT57	intraflagellar transport 57	0.419701	6.26278	7.39178	3.1699e-07	6.99379e-06	6.53224
57613	FAM234B	family with sequence similarity 234 member B	-0.449835	6.06753	-7.38937	3.18571e-07	7.01837e-06	6.55571
54751	FBLIM1	filamin binding LIM protein 1	0.573283	4.57159	7.38407	3.22069e-07	7.08505e-06	6.74604
9980	DOP1B	DOP1 leucine zipper like protein B	0.764525	3.87757	7.38236	3.23204e-07	7.09963e-06	6.83017
222658	KCTD20	potassium channel tetramerization domain containing 20	-0.421787	6.89047	-7.38071	3.24307e-07	7.10594e-06	6.44972
10591	DNPH1	2'-deoxynucleoside 5'-phosphate N-hydrolase 1	0.516985	6.64245	7.59219	3.24438e-07	7.10594e-06	6.52585
35	ACADS	acyl-CoA dehydrogenase short chain	0.493342	5.92088	7.37935	3.25218e-07	7.11266e-06	6.54563
55072	RNF31	ring finger protein 31	0.41033	6.27582	7.3784	3.25858e-07	7.11631e-06	6.50273
23087	TRIM35	tripartite motif containing 35	0.37986	7.04977	7.36277	3.36535e-07	7.33882e-06	6.39368
151987	PPP4R2	protein phosphatase 4 regulatory subunit 2	-0.579805	4.99641	-7.36171	3.37276e-07	7.34431e-06	6.64828
4001	LMNB1	lamin B1	-0.325335	8.3077	-7.35974	3.3865e-07	7.36327e-06	6.2903
55629	PNRC2	proline rich nuclear receptor coactivator 2	-0.428523	6.57996	-7.35905	3.39127e-07	7.36327e-06	6.43487
10457	GPNMB	glycoprotein nmb	1.04543	2.62055	7.3569	3.40636e-07	7.37916e-06	6.80604
576	ADGRB2	adhesion G protein-coupled receptor B2	0.434256	5.93201	7.35661	3.40841e-07	7.37916e-06	6.49651
79003	MIS12	MIS12 kinetochore complex component	-0.556344	5.30159	-7.35591	3.41338e-07	7.37929e-06	6.59101
51726	DNAJB11	DnaJ heat shock protein family (Hsp40) member B11	-0.977011	6.67334	-10.5038	3.45164e-07	7.44901e-06	7.03101
51776	MAP3K20	mitogen-activated protein kinase kinase kinase 20	-0.761503	3.59151	-7.34996	3.45555e-07	7.44901e-06	6.79672
80115	BAIAP2L2	BAR/IMD domain containing adaptor protein 2 like 2	0.696715	5.72794	8.10925	3.47226e-07	7.47431e-06	6.68895
116151	FAM210B	family with sequence similarity 210 member B	0.503556	5.25087	7.33659	3.5524e-07	7.63589e-06	6.54658
60481	ELOVL5	ELOVL fatty acid elongase 5	0.402348	7.96747	7.34506	3.57635e-07	7.6665e-06	6.26178
26750	RPS6KC1	ribosomal protein S6 kinase C1	-0.528944	5.07189	-7.33327	3.57685e-07	7.6665e-06	6.57684
1809	DPYSL3	dihydropyrimidinase like 3	-0.407287	6.86898	-7.32955	3.60451e-07	7.71175e-06	6.34395
10426	TUBGCP3	tubulin gamma complex associated protein 3	-0.496603	5.33678	-7.3281	3.61532e-07	7.71175e-06	6.52638
8718	TNFRSF25	TNF receptor superfamily member 25	0.702625	4.72369	7.43179	3.61753e-07	7.71175e-06	6.63368
222183	SRRM3	serine/arginine repetitive matrix 3	0.50797	5.73698	7.32768	3.61849e-07	7.71175e-06	6.46038
83998	REG4	regenerating family member 4	-1.9678	0.893633	-7.32366	3.64872e-07	7.76516e-06	5.88039
2222	FDFT1	farnesyl-diphosphate farnesyltransferase 1	-0.361598	8.22917	-7.32188	3.66218e-07	7.78278e-06	6.21623
6181	RPLP2	ribosomal protein lateral stalk subunit P2	0.356084	9.41344	7.33101	3.68145e-07	7.81267e-06	6.12569
58505	OSTC	oligosaccharyltransferase complex non-catalytic subunit	-0.409859	6.38244	-7.31725	3.69743e-07	7.8329e-06	6.36772
56005	MYDGF	myeloid derived growth factor	-0.44133	6.81943	-7.31673	3.70141e-07	7.8329e-06	6.32202
9045	RPL14	ribosomal protein L14	0.306844	9.09671	7.31177	3.7396e-07	7.9026e-06	6.13008
6415	SELENOW	selenoprotein W	0.454515	5.69547	7.30653	3.78043e-07	7.97766e-06	6.42121
254863	TMEM256	transmembrane protein 256	0.584653	4.52248	7.30544	3.789e-07	7.98452e-06	6.59018
283417	DPY19L2	dpy-19 like 2	0.994976	3.0817	7.29944	3.83644e-07	8.07317e-06	6.71179
29028	ATAD2	ATPase family AAA domain containing 2	-0.367913	8.07813	-7.29371	3.88221e-07	8.15807e-06	6.16786
113763	ZBED6CL	ZBED6 C-terminal like	0.613072	4.48109	7.29042	3.90885e-07	8.20258e-06	6.56511
51187	RSL24D1	ribosomal L24 domain containing 1	-0.453834	6.41668	-7.28971	3.91462e-07	8.20322e-06	6.30654
283596	SNHG10	small nucleolar RNA host gene 10	0.701085	3.7429	7.2845	3.95715e-07	8.2788e-06	6.64274
9832	JAKMIP2	janus kinase and microtubule interacting protein 2	-1.71189	1.37259	-7.28394	3.9617e-07	8.2788e-06	6.17724
58480	RHOU	ras homolog family member U	0.351596	7.92583	7.28324	3.96751e-07	8.27943e-06	6.15555
51663	ZFR	zinc finger RNA binding protein	-0.405793	6.42897	-7.2795	3.99843e-07	8.33238e-06	6.28301
9026	HIP1R	huntingtin interacting protein 1 related	0.437625	6.15456	7.27795	4.01125e-07	8.33602e-06	6.30496
5224	PGAM2	phosphoglycerate mutase 2	0.397381	6.5223	7.27795	4.01127e-07	8.33602e-06	6.26525
3149	HMGB3	high mobility group box 3	-0.429293	6.38025	-7.27652	4.02318e-07	8.34922e-06	6.28239
27148	STK36	serine/threonine kinase 36	0.53489	5.65102	7.28534	4.04572e-07	8.38441e-06	6.36177
4675	NAP1L3	nucleosome assembly protein 1 like 3	-0.936123	2.95572	-7.27292	4.05337e-07	8.3887e-06	6.65555
285343	TCAIM	T cell activation inhibitor, mitochondrial	-0.578005	4.72986	-7.27007	4.07745e-07	8.42691e-06	6.49653
79832	QSER1	glutamine and serine rich 1	-0.504728	5.57785	-7.26721	4.10175e-07	8.4655e-06	6.36455
64093	SMOC1	SPARC related modular calcium binding 1	0.731576	4.11403	7.26231	4.14371e-07	8.54036e-06	6.55645
6472	SHMT2	serine hydroxymethyltransferase 2	-0.316361	9.12363	-7.25413	4.21473e-07	8.67485e-06	6.0064
2887	GRB10	growth factor receptor bound protein 10	-0.805234	3.99337	-7.26487	4.22083e-07	8.6755e-06	6.56592
23394	ADNP	activity dependent neuroprotector homeobox	-0.376815	6.79166	-7.25253	4.22876e-07	8.67994e-06	6.18837
121441	NEDD1	NEDD1 gamma-tubulin ring complex targeting factor	-0.449208	6.13191	-7.24829	4.26623e-07	8.7449e-06	6.25142
6038	RNASE4	ribonuclease A family member 4	-0.546349	5.15066	-7.24648	4.28238e-07	8.75748e-06	6.38395
150967	LINC01963	long intergenic non-protein coding RNA 1963	0.475962	5.26124	7.24569	4.28934e-07	8.75748e-06	6.35444
3174	HNF4G	hepatocyte nuclear factor 4 gamma	-0.710491	3.97908	-7.24538	4.29213e-07	8.75748e-06	6.54701
126731	CCSAP	centriole, cilia and spindle associated protein	-0.43298	5.86101	-7.24498	4.29568e-07	8.75748e-06	6.27787
79170	PRR15L	proline rich 15 like	0.54617	4.95217	7.24274	4.31579e-07	8.77612e-06	6.39523
3151	HMGN2	high mobility group nucleosomal binding domain 2	-0.325032	9.14015	-7.24266	4.31651e-07	8.77612e-06	5.98078
374882	TMEM205	transmembrane protein 205	0.393343	7.68437	7.24169	4.32525e-07	8.78201e-06	6.08565
10051	SMC4	structural maintenance of chromosomes 4	-0.425652	7.3363	-7.24875	4.36422e-07	8.84917e-06	6.11061
10274	STAG1	stromal antigen 1	-0.403629	6.45887	-7.23333	4.40111e-07	8.91196e-06	6.18222
10728	PTGES3	prostaglandin E synthase 3	-0.292457	9.21447	-7.23086	4.42382e-07	8.94588e-06	5.95003
79856	SNX22	sorting nexin 22	0.602511	4.47815	7.22531	4.47528e-07	9.03777e-06	6.4299
58526	MID1IP1	MID1 interacting protein 1	-0.430817	6.47741	-7.22284	4.49834e-07	9.07216e-06	6.15831
55753	OGDHL	oxoglutarate dehydrogenase L	0.679756	4.28285	7.22087	4.51679e-07	9.09716e-06	6.4484
57719	ANO8	anoctamin 8	0.406894	6.23604	7.21882	4.53617e-07	9.11202e-06	6.17085
113791	PIK3IP1	phosphoinositide-3-kinase interacting protein 1	0.720908	3.76877	7.2188	4.5363e-07	9.11202e-06	6.50542
6097	RORC	RAR related orphan receptor C	0.70155	3.79285	7.2134	4.58766e-07	9.20289e-06	6.49171
6909	TBX2	T-box transcription factor 2	0.979484	2.74377	7.21156	4.60534e-07	9.20906e-06	6.52919
25981	DNAH1	dynein axonemal heavy chain 1	0.631771	4.69567	7.21136	4.60727e-07	9.20906e-06	6.36889
51320	MEX3C	mex-3 RNA binding family member C	-0.494094	5.38384	-7.21116	4.60913e-07	9.20906e-06	6.27397
3703	STT3A	STT3 oligosaccharyltransferase complex catalytic subunit A	-0.356141	7.79504	-7.20781	4.64143e-07	9.25173e-06	6.00689
9329	GTF3C4	general transcription factor IIIC subunit 4	-0.445942	5.61486	-7.20705	4.64881e-07	9.25173e-06	6.23117
9055	PRC1	protein regulator of cytokinesis 1	-0.337615	7.75297	-7.20704	4.64896e-07	9.25173e-06	6.00839
5166	PDK4	pyruvate dehydrogenase kinase 4	0.373036	7.39835	7.20236	4.69455e-07	9.33012e-06	6.02459
65010	SLC26A6	solute carrier family 26 member 6	0.449668	6.05023	7.20142	4.70372e-07	9.33598e-06	6.15535
114879	OSBPL5	oxysterol binding protein like 5	0.543848	5.69793	7.23341	4.82238e-07	9.55887e-06	6.18639
84172	POLR1B	RNA polymerase I subunit B	-0.442503	5.71954	-7.18654	4.85207e-07	9.60505e-06	6.17334
54587	MXRA8	matrix remodeling associated 8	0.513008	5.13908	7.17454	4.97523e-07	9.8359e-06	6.22307
168451	THAP5	THAP domain containing 5	-0.428905	6.67812	-7.171	5.0122e-07	9.89596e-06	6.02726
2235	FECH	ferrochelatase	-0.370676	7.17846	-7.1675	5.049e-07	9.95182e-06	5.97203
100132708	CYP4F30P	cytochrome P450 family 4 subfamily F member 30, pseudogene	4.01958	-2.56802	7.1668	5.0564e-07	9.95182e-06	2.73081
54542	RC3H2	ring finger and CCCH-type domains 2	-0.557668	5.2166	-7.16642	5.06036e-07	9.95182e-06	6.20601
283870	BRICD5	BRICHOS domain containing 5	0.836331	3.31613	7.16426	5.08325e-07	9.97981e-06	6.43034
10912	GADD45G	growth arrest and DNA damage inducible gamma	0.591684	4.96285	7.16383	5.08788e-07	9.97981e-06	6.228
4125	MAN2B1	mannosidase alpha class 2B member 1	0.420896	6.45909	7.16274	5.09948e-07	9.98953e-06	6.0276
8615	USO1	USO1 vesicle transport factor	-0.384238	7.142	-7.15691	5.16204e-07	1.00847e-05	5.95281
79058	ASPSCR1	ASPSCR1 tether for SLC2A4, UBX domain containing	0.506325	5.06085	7.15683	5.16296e-07	1.00847e-05	6.19765
54460	MRPS21	mitochondrial ribosomal protein S21	0.37486	6.97881	7.15622	5.1695e-07	1.00847e-05	5.96266
91316	GUSBP11	GUSB pseudogene 11	0.735634	4.35772	7.19918	5.17489e-07	1.00847e-05	6.31336
2001	ELF5	E74 like ETS transcription factor 5	0.726488	3.72888	7.15439	5.18933e-07	1.00997e-05	6.37658
1915	EEF1A1	eukaryotic translation elongation factor 1 alpha 1	0.257139	11.5279	7.15094	5.22695e-07	1.01547e-05	5.60216
4800	NFYA	nuclear transcription factor Y subunit alpha	-0.422766	6.28304	-7.15056	5.2311e-07	1.01547e-05	6.02626
23310	NCAPD3	non-SMC condensin II complex subunit D3	-0.325635	7.89616	-7.14341	5.30998e-07	1.02945e-05	5.86165
100130557	NFYC-AS1	NFYC antisense RNA 1	1.0608	2.64609	7.1427	5.31793e-07	1.02966e-05	6.38592
148345	C1orf127	chromosome 1 open reading frame 127	1.11617	2.27469	7.14122	5.33436e-07	1.03152e-05	6.33973
5364	PLXNB1	plexin B1	0.549338	6.52211	7.58305	5.35933e-07	1.03501e-05	6.09099
101928378	PTOV1-AS2	PTOV1 antisense RNA 2	0.914773	4.35214	7.79878	5.38196e-07	1.03735e-05	6.41379
84304	NUDT22	nudix hydrolase 22	0.48827	5.15788	7.13669	5.38526e-07	1.03735e-05	6.14009
11004	KIF2C	kinesin family member 2C	-0.396899	6.60489	-7.13294	5.42769e-07	1.04419e-05	5.95329
55558	PLXNA3	plexin A3	0.46213	6.2126	7.1302	5.45892e-07	1.04885e-05	5.98533
6778	STAT6	signal transducer and activator of transcription 6	0.368565	7.39998	7.1292	5.47044e-07	1.04972e-05	5.86847
3704	ITPA	inosine triphosphatase	0.379614	6.5557	7.12621	5.50484e-07	1.05498e-05	5.93978
284723	SLC25A34	solute carrier family 25 member 34	1.32647	1.86325	7.12489	5.5201e-07	1.05655e-05	6.20665
4302	MLLT6	MLLT6, PHD finger containing	-4.13049	-2.67462	-7.12225	5.5507e-07	1.06106e-05	2.79902
8614	STC2	stanniocalcin 2	-0.793394	3.50747	-7.12092	5.56617e-07	1.06267e-05	6.33557
23053	ZSWIM8	zinc finger SWIM-type containing 8	0.384052	6.86599	7.11907	5.58786e-07	1.06545e-05	5.89402
3183	HNRNPC	heterogeneous nuclear ribonucleoprotein C	-0.349932	9.27658	-7.12826	5.60852e-07	1.06688e-05	5.70605
9371	KIF3B	kinesin family member 3B	-0.375479	6.69256	-7.11722	5.60955e-07	1.06688e-05	5.91059
140606	SELENOM	selenoprotein M	0.411445	7.76619	7.15298	5.62715e-07	1.06887e-05	5.82181
1291	COL6A1	collagen type VI alpha 1 chain	0.557342	4.63268	7.11421	5.64501e-07	1.07001e-05	6.17397
79412	KREMEN2	kringle containing transmembrane protein 2	0.502459	6.60422	7.3218	5.64737e-07	1.07001e-05	5.96733
129642	MBOAT2	membrane bound O-acyltransferase domain containing 2	0.411346	5.95642	7.10335	5.77512e-07	1.09284e-05	5.95815
22822	PHLDA1	pleckstrin homology like domain family A member 1	-0.770072	3.58652	-7.09511	5.87592e-07	1.10927e-05	6.27625
26471	NUPR1	nuclear protein 1, transcriptional regulator	-0.448228	6.88263	-7.1158	5.87673e-07	1.10927e-05	5.85119
9112	MTA1	metastasis associated 1	0.349293	7.38485	7.09285	5.90395e-07	1.11301e-05	5.79194
91750	LIN52	lin-52 DREAM MuvB core complex component	-0.662344	4.01926	-7.09177	5.91735e-07	1.11414e-05	6.22288
6418	SET	SET nuclear proto-oncogene	-0.303068	9.13894	-7.08574	5.99281e-07	1.12693e-05	5.6453
199223	TTC21A	tetratricopeptide repeat domain 21A	1.07329	2.42265	7.08032	6.0614e-07	1.13841e-05	6.2418
5955	RCN2	reticulocalbin 2	-0.385467	6.81336	-7.0782	6.0885e-07	1.14064e-05	5.81524
91289	LMF2	lipase maturation factor 2	0.572116	7.51826	8.08219	6.14291e-07	1.14933e-05	6.00542
196	AHR	aryl hydrocarbon receptor	-0.524913	5.06193	-7.07341	6.15015e-07	1.14933e-05	6.0319
9013	TAF1C	TATA-box binding protein associated factor, RNA polymerase I subunit C	0.471994	6.30781	7.08908	6.16243e-07	1.15019e-05	5.85626
3422	IDI1	isopentenyl-diphosphate delta isomerase 1	-0.546209	5.1622	-7.06787	6.22228e-07	1.15992e-05	6.00526
349114	LINC00265	long intergenic non-protein coding RNA 265	0.711766	3.79195	7.06555	6.25272e-07	1.16415e-05	6.18553
27113	BBC3	BCL2 binding component 3	0.704488	5.53103	7.81232	6.30831e-07	1.17185e-05	6.11713
283130	SLC25A45	solute carrier family 25 member 45	0.580563	4.70335	7.06124	6.30966e-07	1.17185e-05	6.05141
376497	SLC27A1	solute carrier family 27 member 1	0.723813	3.70138	7.05836	6.34803e-07	1.17649e-05	6.18035
563	AZGP1	alpha-2-glycoprotein 1, zinc-binding	0.456071	5.78556	7.05819	6.35032e-07	1.17649e-05	5.8835
57568	SIPA1L2	signal induced proliferation associated 1 like 2	-0.501512	5.24324	-7.0562	6.37701e-07	1.17998e-05	5.96699
100131187	TSTD1	thiosulfate sulfurtransferase like domain containing 1	0.449622	5.68954	7.05478	6.39604e-07	1.18205e-05	5.88891
80726	IQCN	IQ motif containing N	1.21103	1.99478	7.05335	6.41533e-07	1.18378e-05	6.11086
29123	ANKRD11	ankyrin repeat domain 11	-0.35627	7.54529	-7.05292	6.42115e-07	1.18378e-05	5.69558
7155	TOP2B	DNA topoisomerase II beta	-0.34194	7.92492	-7.05074	6.45067e-07	1.18776e-05	5.66094
54832	VPS13C	vacuolar protein sorting 13 homolog C	0.44506	6.10459	7.04951	6.46739e-07	1.18938e-05	5.82555
23193	GANAB	glucosidase II alpha subunit	-0.310886	9.14982	-7.04662	6.50689e-07	1.19448e-05	5.56036
26135	SERBP1	SERPINE1 mRNA binding protein 1	-0.319115	8.78956	-7.04632	6.511e-07	1.19448e-05	5.58672
25840	METTL7A	methyltransferase like 7A	0.340959	7.6453	7.03939	6.60675e-07	1.20923e-05	5.65648
5519	PPP2R1B	protein phosphatase 2 scaffold subunit Abeta	-0.40262	6.22193	-7.03934	6.60748e-07	1.20923e-05	5.79563
1499	CTNNB1	catenin beta 1	-0.31644	8.44107	-7.03836	6.62111e-07	1.21025e-05	5.5955
5803	PTPRZ1	protein tyrosine phosphatase receptor type Z1	1.36072	1.96028	7.0377	6.63035e-07	1.21046e-05	6.06627
27333	GOLIM4	golgi integral membrane protein 4	-0.412213	6.09975	-7.03608	6.65307e-07	1.21207e-05	5.80336
57544	TXNDC16	thioredoxin domain containing 16	0.47915	5.28155	7.03592	6.65532e-07	1.21207e-05	5.90738
64599	GIGYF1	GRB10 interacting GYF protein 1	0.456763	7.48592	7.28104	6.68016e-07	1.21513e-05	5.72917
11112	HIBADH	3-hydroxyisobutyrate dehydrogenase	-0.362287	6.91154	-7.03049	6.73196e-07	1.22187e-05	5.70323
7106	TSPAN4	tetraspanin 4	0.518532	5.31568	7.03038	6.73349e-07	1.22187e-05	5.89064
9064	MAP3K6	mitogen-activated protein kinase kinase kinase 6	0.449825	5.45855	7.02582	6.79851e-07	1.23218e-05	5.85946
2873	GPS1	G protein pathway suppressor 1	0.396997	7.49099	7.02695	6.93582e-07	1.25555e-05	5.62227
84557	MAP1LC3A	microtubule associated protein 1 light chain 3 alpha	0.632935	5.36675	7.33858	7.00661e-07	1.26684e-05	5.93137
51534	VTA1	vesicle trafficking 1	-0.425527	6.36856	-7.01039	7.0236e-07	1.26838e-05	5.71711
1604	CD55	CD55 molecule (Cromer blood group)	-0.500338	5.25524	-7.00922	7.04101e-07	1.27e-05	5.8651
57139	RGL3	ral guanine nucleotide dissociation stimulator like 3	0.701822	6.11396	8.20816	7.06973e-07	1.27365e-05	6.03543
6124	RPL4	ribosomal protein L4	0.261701	10.5214	7.00513	7.10201e-07	1.27794e-05	5.36518
10277	UBE4B	ubiquitination factor E4B	-0.392761	6.40675	-7.00314	7.132e-07	1.2818e-05	5.69683
10116	FEM1B	fem-1 homolog B	-0.438879	6.22694	-6.99744	7.21845e-07	1.29454e-05	5.70575
29894	CPSF1	cleavage and polyadenylation specific factor 1	0.348697	7.24155	6.99733	7.22012e-07	1.29454e-05	5.59883
158747	MOSPD2	motile sperm domain containing 2	-0.785305	3.65705	-6.9939	7.27263e-07	1.3024e-05	6.06061
4171	MCM2	minichromosome maintenance complex component 2	-0.359864	8.2168	-6.99072	7.3217e-07	1.30963e-05	5.50967
57175	CORO1B	coronin 1B	0.387737	7.89431	6.99965	7.34603e-07	1.31086e-05	5.53234
6924	ELOA	elongin A	-0.360127	6.7593	-6.98885	7.35066e-07	1.31086e-05	5.62854
126321	MFSD12	major facilitator superfamily domain containing 12	0.451562	6.71296	7.02433	7.35475e-07	1.31086e-05	5.63976
444	ASPH	aspartate beta-hydroxylase	-0.412182	6.54351	-6.98656	7.38637e-07	1.31493e-05	5.64659
6813	STXBP2	syntaxin binding protein 2	0.404927	6.72043	6.98273	7.44639e-07	1.3238e-05	5.61585
9610	RIN1	Ras and Rab interactor 1	1.22981	2.28575	6.98226	7.4538e-07	1.3238e-05	6.02812
11130	ZWINT	ZW10 interacting kinetochore protein	-0.338972	7.63653	-6.98029	7.48497e-07	1.32777e-05	5.53176
11189	CELF3	CUGBP Elav-like family member 3	0.631784	4.70315	6.98128	7.63607e-07	1.35191e-05	5.86292
26136	TES	testin LIM domain protein	-0.37234	6.5098	-6.97066	7.6391e-07	1.35191e-05	5.61553
202915	TMEM184A	transmembrane protein 184A	0.414577	6.18136	6.9697	7.65461e-07	1.35306e-05	5.64534
23624	CBLC	Cbl proto-oncogene C	0.77902	3.66522	6.96645	7.70749e-07	1.36059e-05	5.993
55512	SMPD3	sphingomyelin phosphodiesterase 3	0.469224	5.67272	6.96597	7.7153e-07	1.36059e-05	5.70113
64900	LPIN3	lipin 3	0.555776	5.1025	6.96075	7.801e-07	1.37409e-05	5.77502
65083	NOL6	nucleolar protein 6	0.380802	6.63584	6.95985	7.81596e-07	1.37421e-05	5.57495
91607	SLFN11	schlafen family member 11	-0.572647	4.71564	-6.9596	7.81998e-07	1.37421e-05	5.84489
11068	CYB561D2	cytochrome b561 family member D2	0.593311	5.13234	7.00862	7.87901e-07	1.38297e-05	5.77521
54892	NCAPG2	non-SMC condensin II complex subunit G2	-0.377561	6.86315	-6.94031	8.14644e-07	1.42824e-05	5.51392
5869	RAB5B	RAB5B, member RAS oncogene family	-0.318103	8.0596	-6.93852	8.17743e-07	1.432e-05	5.40858
55703	POLR3B	RNA polymerase III subunit B	-0.452743	5.29249	-6.93762	8.19306e-07	1.43307e-05	5.70522
63901	FAM111A	FAM111 trypsin like peptidase A	0.763916	4.91263	7.55485	8.21834e-07	1.43582e-05	5.91086
404093	CUEDC1	CUE domain containing 1	1.04832	2.45329	6.93464	8.24503e-07	1.43881e-05	5.9559
27085	MTBP	MDM2 binding protein	-0.765724	3.90916	-6.93346	8.26562e-07	1.44073e-05	5.90686
339745	SPOPL	speckle type BTB/POZ protein like	-0.655174	4.68088	-6.9505	8.31174e-07	1.44709e-05	5.79641
83903	HASPIN	histone H3 associated protein kinase	-0.619751	4.55617	-6.92863	8.35082e-07	1.45221e-05	5.80405
57171	DOLPP1	dolichyldiphosphatase 1	-0.491081	5.471	-6.92682	8.383e-07	1.45612e-05	5.65604
57650	CIP2A	cellular inhibitor of PP2A	-0.509788	5.3633	-6.92028	8.5002e-07	1.47462e-05	5.65862
6161	RPL32	ribosomal protein L32	0.322832	9.48388	6.91978	8.50911e-07	1.47462e-05	5.25999
899	CCNF	cyclin F	-0.386278	6.3431	-6.91439	8.60723e-07	1.4899e-05	5.51282
8243	SMC1A	structural maintenance of chromosomes 1A	-0.297848	8.65611	-6.91197	8.65151e-07	1.49585e-05	5.30632
137886	UBXN2B	UBX domain protein 2B	-0.473354	5.98594	-6.90828	8.71959e-07	1.50588e-05	5.54433
6815	STYX	serine/threonine/tyrosine interacting protein	-0.510889	5.22467	-6.90343	8.81e-07	1.51975e-05	5.64379
10106	CTDSP2	CTD small phosphatase 2	-0.378631	6.73867	-6.90254	8.82662e-07	1.52087e-05	5.44464
79075	DSCC1	DNA replication and sister chromatid cohesion 1	-0.501249	4.99887	-6.90082	8.859e-07	1.5247e-05	5.67326
10114	HIPK3	homeodomain interacting protein kinase 3	-0.467943	5.99202	-6.88985	9.06813e-07	1.55891e-05	5.50371
6117	RPA1	replication protein A1	-0.355544	7.56958	-6.87738	9.31202e-07	1.59901e-05	5.31462
10942	PRSS21	serine protease 21	0.645383	4.3652	6.87376	9.38413e-07	1.60955e-05	5.7056
3159	HMGA1	high mobility group AT-hook 1	0.43601	5.96367	6.86976	9.46446e-07	1.62148e-05	5.456
55139	ANKZF1	ankyrin repeat and zinc finger peptidyl tRNA hydrolase 1	0.572271	5.71526	7.1484	9.58981e-07	1.63949e-05	5.55632
8795	TNFRSF10B	TNF receptor superfamily member 10b	0.375167	6.74191	6.8635	9.59142e-07	1.63949e-05	5.35616
10926	DBF4	DBF4 zinc finger	-0.450159	5.73575	-6.8618	9.62621e-07	1.64289e-05	5.47703
140809	SRXN1	sulfiredoxin 1	-0.348295	7.21428	-6.86095	9.64369e-07	1.64289e-05	5.30933
1810	DR1	down-regulator of transcription 1	-0.46655	6.65744	-6.96973	9.65236e-07	1.64289e-05	5.39581
26586	CKAP2	cytoskeleton associated protein 2	-0.380257	7.35005	-6.8604	9.65507e-07	1.64289e-05	5.29648
55621	TRMT1	tRNA methyltransferase 1	0.446597	5.85877	6.85939	9.67585e-07	1.64457e-05	5.44691
414918	DENND6B	DENN domain containing 6B	0.707703	4.05095	6.85634	9.73905e-07	1.65344e-05	5.71398
490	ATP2B1	ATPase plasma membrane Ca2+ transporting 1	-0.368339	6.88457	-6.85416	9.78429e-07	1.65924e-05	5.3253
51477	ISYNA1	inositol-3-phosphate synthase 1	0.350119	7.47254	6.84878	9.89721e-07	1.6765e-05	5.25818
23528	ZNF281	zinc finger protein 281	-0.478075	5.24561	-6.84714	9.932e-07	1.6801e-05	5.51857
4744	NEFH	neurofilament heavy chain	0.369344	6.64678	6.84672	9.9408e-07	1.6801e-05	5.32923
1609	DGKQ	diacylglycerol kinase theta	0.360328	6.92047	6.83927	1.01e-06	1.70508e-05	5.28619
1942	EFNA1	ephrin A1	0.431223	5.7458	6.83246	1.0248e-06	1.72676e-05	5.40357
9135	RABEP1	rabaptin, RAB GTPase binding effector protein 1	-0.386948	6.72729	-6.8323	1.02514e-06	1.72676e-05	5.29368
54432	YIPF1	Yip1 domain family member 1	0.486117	4.99467	6.83167	1.02653e-06	1.72716e-05	5.51492
63979	FIGNL1	fidgetin like 1	-0.380816	6.54134	-6.8232	1.04527e-06	1.75673e-05	5.29343
55432	YOD1	YOD1 deubiquitinase	-0.549638	5.96188	-7.10236	1.04887e-06	1.76058e-05	5.4426
51233	DRICH1	aspartate rich 1	1.36189	1.66111	6.82113	1.04991e-06	1.76058e-05	5.56707
309	ANXA6	annexin A6	-0.405034	5.78016	-6.8197	1.05312e-06	1.76401e-05	5.37894
3081	HGD	homogentisate 1,2-dioxygenase	0.564253	4.48615	6.81799	1.05696e-06	1.76847e-05	5.56746
80304	WDCP	WD repeat and coiled coil containing	-0.694232	4.11808	-6.81547	1.06268e-06	1.77606e-05	5.62843
550	AUP1	AUP1 lipid droplet regulating VLDL assembly factor	0.366002	7.31222	6.81363	1.06687e-06	1.78107e-05	5.19498
10947	AP3M2	adaptor related protein complex 3 subunit mu 2	-0.458159	5.20385	-6.81181	1.07103e-06	1.78604e-05	5.44851
55204	GOLPH3L	golgi phosphoprotein 3 like	-0.43448	5.45278	-6.81003	1.0751e-06	1.79085e-05	5.40591
1944	EFNA3	ephrin A3	0.449423	5.54333	6.80704	1.082e-06	1.80033e-05	5.37691
124045	SPATA33	spermatogenesis associated 33	0.485405	5.25547	6.80633	1.08364e-06	1.80107e-05	5.4189
23753	SDF2L1	stromal cell derived factor 2 like 1	-0.638844	6.37265	-7.77758	1.09736e-06	1.82186e-05	5.52966
54801	HAUS6	HAUS augmin like complex subunit 6	-0.490314	5.51016	-6.79953	1.09952e-06	1.82342e-05	5.37596
51427	ZNF107	zinc finger protein 107	-0.480137	6.04207	-6.8175	1.10151e-06	1.82472e-05	5.30569
493869	GPX8	glutathione peroxidase 8 (putative)	-0.645991	4.0779	-6.79693	1.10566e-06	1.82864e-05	5.59352
3760	KCNJ3	potassium inwardly rectifying channel subfamily J member 3	-0.987471	2.84661	-6.79639	1.10693e-06	1.82864e-05	5.6911
80724	ACAD10	acyl-CoA dehydrogenase family member 10	0.411367	5.83936	6.79614	1.10753e-06	1.82864e-05	5.31237
2982	GUCY1A1	guanylate cyclase 1 soluble subunit alpha 1	0.555282	4.58928	6.79263	1.11587e-06	1.84039e-05	5.49677
50999	TMED5	transmembrane p24 trafficking protein 5	-0.440907	6.45697	-6.80151	1.11816e-06	1.84214e-05	5.23793
2119	ETV5	ETS variant transcription factor 5	-0.618527	4.45597	-6.79016	1.12181e-06	1.84613e-05	5.52373
55738	ARFGAP1	ADP ribosylation factor GTPase activating protein 1	0.370325	6.47392	6.78834	1.12617e-06	1.85127e-05	5.22038
1000	CDH2	cadherin 2	-1.46196	1.75719	-6.78301	1.1391e-06	1.87049e-05	5.46772
6232	RPS27	ribosomal protein S27	0.288624	9.30159	6.78158	1.1426e-06	1.87419e-05	4.97279
440957	SMIM4	small integral membrane protein 4	0.594564	4.51506	6.7806	1.145e-06	1.87607e-05	5.48292
55314	TMEM144	transmembrane protein 144	-0.624107	4.07322	-6.77774	1.15204e-06	1.88555e-05	5.55305
9646	CTR9	CTR9 homolog, Paf1/RNA polymerase II complex component	-0.369902	6.45435	-6.77369	1.16208e-06	1.89991e-05	5.19513
23224	SYNE2	spectrin repeat containing nuclear envelope protein 2	0.454287	5.68158	6.76525	1.18327e-06	1.93247e-05	5.26665
5865	RAB3B	RAB3B, member RAS oncogene family	0.431224	5.41768	6.764	1.18645e-06	1.93424e-05	5.30218
2035	EPB41	erythrocyte membrane protein band 4.1	-0.389119	6.19549	-6.76381	1.18694e-06	1.93424e-05	5.20374
253832	ZDHHC20	zinc finger DHHC-type palmitoyltransferase 20	-0.373475	7.21734	-6.75946	1.19806e-06	1.94904e-05	5.08834
6536	SLC6A9	solute carrier family 6 member 9	-0.600299	4.11118	-6.75925	1.19861e-06	1.94904e-05	5.50779
6229	RPS24	ribosomal protein S24	0.283871	9.45634	6.75845	1.20066e-06	1.95026e-05	4.91026
5534	PPP3R1	protein phosphatase 3 regulatory subunit B, alpha	-0.373642	6.76779	-6.75306	1.21463e-06	1.97083e-05	5.11689
5973	RENBP	renin binding protein	0.81217	3.03005	6.75055	1.2212e-06	1.97935e-05	5.59176
5881	RAC3	Rac family small GTPase 3	0.457739	5.61714	6.74839	1.22686e-06	1.98638e-05	5.2391
5820	PVT1	Pvt1 oncogene	0.781439	3.23853	6.74627	1.23246e-06	1.9933e-05	5.57043
29117	BRD7	bromodomain containing 7	-0.405292	5.88314	-6.74227	1.2431e-06	2.00833e-05	5.19677
8697	CDC23	cell division cycle 23	-0.40876	6.03596	-6.73758	1.25567e-06	2.02596e-05	5.16674
9	NAT1	N-acetyltransferase 1	0.528337	4.86645	6.7372	1.2567e-06	2.02596e-05	5.33216
55554	KLK15	kallikrein related peptidase 15	1.0248	2.5595	6.73594	1.26011e-06	2.02928e-05	5.56243
9612	NCOR2	nuclear receptor corepressor 2	0.365782	7.9755	6.73983	1.27573e-06	2.05106e-05	4.96317
80155	NAA15	N-alpha-acetyltransferase 15, NatA auxiliary subunit	-0.364083	6.99605	-6.72997	1.27637e-06	2.05106e-05	5.04412
10635	RAD51AP1	RAD51 associated protein 1	-0.5265	5.89446	-6.88676	1.28511e-06	2.0629e-05	5.21189
3992	FADS1	fatty acid desaturase 1	-0.351757	6.91128	-6.7255	1.28869e-06	2.06644e-05	5.04231
84326	METTL26	methyltransferase like 26	0.360775	6.88818	6.7221	1.29813e-06	2.07936e-05	5.03392
148523	CIART	circadian associated repressor of transcription	0.850104	2.88764	6.72155	1.29967e-06	2.07962e-05	5.5364
203	AK1	adenylate kinase 1	0.423601	5.93255	6.71938	1.30576e-06	2.08714e-05	5.13349
5129	CDK18	cyclin dependent kinase 18	0.739816	3.59031	6.71654	1.31375e-06	2.09768e-05	5.4747
26517	TIMM13	translocase of inner mitochondrial membrane 13	0.443424	6.58064	6.75091	1.31687e-06	2.09814e-05	5.06128
115399	LRRC56	leucine rich repeat containing 56	1.03896	2.39798	6.71478	1.31872e-06	2.09814e-05	5.50917
8667	EIF3H	eukaryotic translation initiation factor 3 subunit H	0.314914	7.66718	6.71466	1.31907e-06	2.09814e-05	4.94993
27253	PCDH17	protocadherin 17	-1.63068	1.0771	-6.71446	1.31963e-06	2.09814e-05	5.02991
201254	CENPX	centromere protein X	0.499887	7.3407	7.28415	1.32685e-06	2.10739e-05	5.13925
6168	RPL37A	ribosomal protein L37a	0.336674	9.52989	6.74594	1.3367e-06	2.12079e-05	4.80703
641638	SNHG6	small nucleolar RNA host gene 6	0.497147	5.67505	6.72281	1.34795e-06	2.13638e-05	5.14123
8085	KMT2D	lysine methyltransferase 2D	0.367327	8.05698	6.7097	1.36084e-06	2.15455e-05	4.89117
93185	IGSF8	immunoglobulin superfamily member 8	0.460626	6.22243	6.73202	1.3625e-06	2.15491e-05	5.0652
260425	MAGI3	membrane associated guanylate kinase, WW and PDZ domain containing 3	-0.548818	4.66779	-6.69776	1.36793e-06	2.15828e-05	5.2903
23064	SETX	senataxin	-0.381188	6.50057	-6.69766	1.36822e-06	2.15828e-05	5.02425
150275	CCDC117	coiled-coil domain containing 117	-0.412434	5.5983	-6.69741	1.36895e-06	2.15828e-05	5.13929
23623	RUSC1	RUN and SH3 domain containing 1	0.321563	7.76795	6.69529	1.37521e-06	2.16589e-05	4.89954
64595	TTTY15	testis-specific transcript, Y-linked 15	-0.528844	4.95185	-6.69053	1.38939e-06	2.18593e-05	5.22837
3843	IPO5	importin 5	-0.307695	8.06936	-6.68972	1.3918e-06	2.18743e-05	4.86543
80777	CYB5B	cytochrome b5 type B	-0.318003	7.45371	-6.68489	1.40636e-06	2.208e-05	4.90403
54957	TXNL4B	thioredoxin like 4B	-0.607884	4.51668	-6.68179	1.4158e-06	2.22049e-05	5.28135
327	APEH	acylaminoacyl-peptide hydrolase	0.332026	7.82305	6.68007	1.42105e-06	2.22641e-05	4.86185
735301	SNHG9	small nucleolar RNA host gene 9	0.733686	3.28792	6.67943	1.42303e-06	2.22718e-05	5.42571
1399	CRKL	CRK like proto-oncogene, adaptor protein	-0.347202	7.02134	-6.67533	1.43564e-06	2.24316e-05	4.92195
83707	TRPT1	tRNA phosphotransferase 1	0.573432	5.5448	6.94128	1.43818e-06	2.24316e-05	5.16761
658	BMPR1B	bone morphogenetic protein receptor type 1B	0.568056	4.77865	6.67438	1.43859e-06	2.24316e-05	5.2109
3049	HBQ1	hemoglobin subunit theta 1	0.741737	3.60712	6.67418	1.43921e-06	2.24316e-05	5.38274
133619	PRRC1	proline rich coiled-coil 1	-0.397757	6.58561	-6.67162	1.44717e-06	2.25323e-05	4.95815
55165	CEP55	centrosomal protein 55	-0.401566	5.91413	-6.66912	1.45499e-06	2.26306e-05	5.03299
23469	PHF3	PHD finger protein 3	-0.389574	6.53058	-6.6685	1.45694e-06	2.26375e-05	4.95724
54873	PALMD	palmdelphin	0.828577	3.80347	6.77373	1.46471e-06	2.27348e-05	5.36978
4122	MAN2A2	mannosidase alpha class 2A member 2	0.407348	6.70069	6.6643	1.47022e-06	2.27963e-05	4.92588
10142	AKAP9	A-kinase anchoring protein 9	0.335529	8.77432	6.66383	1.47171e-06	2.27963e-05	4.75456
5356	PLRG1	pleiotropic regulator 1	-0.411303	6.16183	-6.6616	1.47878e-06	2.28818e-05	4.98511
10935	PRDX3	peroxiredoxin 3	-0.318562	7.93455	-6.66114	1.48027e-06	2.28818e-05	4.81305
23074	UHRF1BP1L	UHRF1 binding protein 1 like	-0.460029	5.90821	-6.65851	1.48868e-06	2.29881e-05	5.0119
113675	SDSL	serine dehydratase like	0.427653	5.77847	6.6571	1.49321e-06	2.30343e-05	5.01768
144348	ZNF664	zinc finger protein 664	-0.318827	8.52758	-6.64731	1.52512e-06	2.35025e-05	4.73746
6197	RPS6KA3	ribosomal protein S6 kinase A3	-0.456407	5.59835	-6.64669	1.52716e-06	2.35099e-05	5.02975
7368	UGT8	UDP glycosyltransferase 8	-0.423393	6.38673	-6.64619	1.52882e-06	2.35113e-05	4.92486
79646	PANK3	pantothenate kinase 3	-0.494794	5.19682	-6.6445	1.53439e-06	2.35729e-05	5.0878
1737	DLAT	dihydrolipoamide S-acetyltransferase	-0.36046	7.00018	-6.64096	1.54616e-06	2.37294e-05	4.8486
6482	ST3GAL1	ST3 beta-galactoside alpha-2,3-sialyltransferase 1	-0.328862	8.08766	-6.63971	1.55037e-06	2.37697e-05	4.75413
84988	PPP1R16A	protein phosphatase 1 regulatory subunit 16A	0.328522	7.14115	6.6392	1.55207e-06	2.37715e-05	4.82834
146429	SLC22A31	solute carrier family 22 member 31	1.00903	2.3898	6.63793	1.55632e-06	2.38123e-05	5.35277
7205	TRIP6	thyroid hormone receptor interactor 6	0.662075	3.95223	6.63553	1.56443e-06	2.3912e-05	5.25585
163590	TOR1AIP2	torsin 1A interacting protein 2	-0.333432	7.03971	-6.63295	1.57315e-06	2.40013e-05	4.82703
11093	ADAMTS13	ADAM metallopeptidase with thrombospondin type 1 motif 13	0.581501	4.79139	6.64217	1.57346e-06	2.40013e-05	5.12158
55726	INTS13	integrator complex subunit 13	-0.4353	5.78194	-6.6291	1.58632e-06	2.41729e-05	4.96428
6650	CAPN15	calpain 15	0.38467	7.05608	6.62775	1.59095e-06	2.42189e-05	4.81102
392275	SMPD5	sphingomyelin phosphodiesterase 5 (pseudogene)	1.18812	2.48462	6.64362	1.59732e-06	2.42912e-05	5.33559
6509	SLC1A4	solute carrier family 1 member 4	-0.413981	5.98411	-6.62417	1.60331e-06	2.43576e-05	4.92565
93145	OLFM2	olfactomedin 2	0.776607	3.30413	6.62255	1.60893e-06	2.44183e-05	5.30447
6208	RPS14	ribosomal protein S14	0.302764	9.22872	6.62158	1.61233e-06	2.44452e-05	4.62675
64756	ATPAF1	ATP synthase mitochondrial F1 complex assembly factor 1	-0.338098	6.88437	-6.62091	1.61464e-06	2.44557e-05	4.81546
374877	TEX45	testis expressed 45	0.805644	3.05798	6.61862	1.62268e-06	2.45527e-05	5.31451
221150	SKA3	spindle and kinetochore associated complex subunit 3	-0.425748	5.39242	-6.61594	1.63212e-06	2.46706e-05	4.99279
23248	RPRD2	regulation of nuclear pre-mRNA domain containing 2	-0.353232	6.71554	-6.61227	1.64511e-06	2.4842e-05	4.81365
8398	PLA2G6	phospholipase A2 group VI	0.514239	5.68105	6.70473	1.64964e-06	2.48854e-05	4.95924
256949	KANK3	KN motif and ankyrin repeat domains 3	0.650661	3.89447	6.60155	1.68376e-06	2.53746e-05	5.19063
11073	TOPBP1	DNA topoisomerase II binding protein 1	-0.386263	6.69582	-6.60058	1.68727e-06	2.54021e-05	4.79037
4511	TRNC	tRNA	1.00632	2.76418	6.59904	1.69291e-06	2.54614e-05	5.2843
160897	GPR180	G protein-coupled receptor 180	-0.487631	5.31113	-6.59401	1.71145e-06	2.57145e-05	4.95926
25946	ZNF385A	zinc finger protein 385A	0.449913	5.64242	6.5929	1.71557e-06	2.57507e-05	4.89598
84919	PPP1R15B	protein phosphatase 1 regulatory subunit 15B	-0.349222	7.00428	-6.58905	1.72997e-06	2.59409e-05	4.73385
389	RHOC	ras homolog family member C	0.340842	7.8177	6.58707	1.73741e-06	2.60265e-05	4.65748
283229	CRACR2B	calcium release activated channel regulator 2B	0.365647	7.15886	6.58445	1.74729e-06	2.61485e-05	4.70616
6093	ROCK1	Rho associated coiled-coil containing protein kinase 1	-0.372104	6.28534	-6.58224	1.75567e-06	2.62477e-05	4.79547
23279	NUP160	nucleoporin 160	-0.402489	6.28355	-6.58082	1.76109e-06	2.63025e-05	4.793
5799	PTPRN2	protein tyrosine phosphatase receptor type N2	0.455973	6.22719	6.61444	1.76666e-06	2.63595e-05	4.80207
5900	RALGDS	ral guanine nucleotide dissociation stimulator	0.383818	5.96096	6.57553	1.78139e-06	2.6553e-05	4.81483
10236	HNRNPR	heterogeneous nuclear ribonucleoprotein R	-0.321689	8.21226	-6.56713	1.81418e-06	2.70103e-05	4.58442
7913	DEK	DEK proto-oncogene	-0.321112	8.12823	-6.56675	1.81567e-06	2.70103e-05	4.59001
27151	CPAMD8	C3 and PZP like alpha-2-macroglobulin domain containing 8	1.16184	1.92889	6.56169	1.8357e-06	2.7262e-05	5.13795
22861	NLRP1	NLR family pyrin domain containing 1	0.818479	6.20416	8.62168	1.83622e-06	2.7262e-05	5.26677
55603	TENT5A	terminal nucleotidyltransferase 5A	0.381825	5.98633	6.56078	1.83935e-06	2.72815e-05	4.77917
284086	NEK8	NIMA related kinase 8	0.731878	3.7909	6.56005	1.84225e-06	2.72976e-05	5.116
55662	HIF1AN	hypoxia inducible factor 1 subunit alpha inhibitor	-0.356352	6.50603	-6.55827	1.8494e-06	2.73766e-05	4.71725
1978	EIF4EBP1	eukaryotic translation initiation factor 4E binding protein 1	-0.397077	6.05081	-6.5574	1.85289e-06	2.74013e-05	4.76997
7398	USP1	ubiquitin specific peptidase 1	-0.363356	6.75889	-6.55643	1.85678e-06	2.74317e-05	4.68623
8420	SNHG3	small nucleolar RNA host gene 3	0.574808	5.06806	6.62515	1.86793e-06	2.75694e-05	4.92158
89970	RSPRY1	ring finger and SPRY domain containing 1	-0.450525	5.16854	-6.5516	1.87638e-06	2.76669e-05	4.88829
3399	ID3	inhibitor of DNA binding 3, HLH protein	-0.297956	9.10794	-6.54748	1.89325e-06	2.78883e-05	4.47279
79070	POGLUT2	protein O-glucosyltransferase 2	-0.8239	3.14311	-6.54531	1.9022e-06	2.79927e-05	5.16152
23204	ARL6IP1	ADP ribosylation factor like GTPase 6 interacting protein 1	-0.287624	8.4246	-6.54449	1.90559e-06	2.8012e-05	4.51809
2618	GART	phosphoribosylglycinamide formyltransferase, phosphoribosylglycinamide synthetase, phosphoribosylaminoimidazole synthetase	-0.335785	7.11316	-6.54409	1.90724e-06	2.8012e-05	4.62432
8661	EIF3A	eukaryotic translation initiation factor 3 subunit A	-0.316224	8.41688	-6.5429	1.91218e-06	2.80571e-05	4.51522
790955	UQCC3	ubiquinol-cytochrome c reductase complex assembly factor 3	0.449279	5.33373	6.5353	1.94402e-06	2.84965e-05	4.816
25851	TECPR1	tectonin beta-propeller repeat containing 1	0.460068	5.51697	6.53315	1.95312e-06	2.8602e-05	4.78317
57335	ZNF286A	zinc finger protein 286A	-0.706126	3.49892	-6.53106	1.96203e-06	2.87045e-05	5.0994
9319	TRIP13	thyroid hormone receptor interactor 13	-0.354554	6.41833	-6.52946	1.96888e-06	2.87766e-05	4.6635
6786	STIM1	stromal interaction molecule 1	0.408952	5.96983	6.52888	1.97135e-06	2.87848e-05	4.71101
9349	RPL23	ribosomal protein L23	0.291186	9.29419	6.52687	1.97999e-06	2.88734e-05	4.41208
23516	SLC39A14	solute carrier family 39 member 14	-0.326773	6.98233	-6.52657	1.98126e-06	2.88734e-05	4.5978
79944	L2HGDH	L-2-hydroxyglutarate dehydrogenase	-0.442398	5.21974	-6.52296	1.99691e-06	2.90733e-05	4.81694
89890	KBTBD6	kelch repeat and BTB domain containing 6	-0.500942	5.22528	-6.52186	2.00168e-06	2.91145e-05	4.81531
4734	NEDD4	NEDD4 E3 ubiquitin protein ligase	-0.551164	4.37865	-6.52074	2.00655e-06	2.91411e-05	4.95271
84525	HOPX	HOP homeobox	0.487452	4.93163	6.52055	2.00739e-06	2.91411e-05	4.84977
5469	MED1	mediator complex subunit 1	-0.39197	6.63592	-6.51247	2.043e-06	2.96295e-05	4.60243
7433	VIPR1	vasoactive intestinal peptide receptor 1	0.644424	4.07747	6.51196	2.04528e-06	2.96339e-05	4.97111
1917	EEF1A2	eukaryotic translation elongation factor 1 alpha 2	0.342569	8.29677	6.51697	2.05346e-06	2.97237e-05	4.45304
24139	EML2	EMAP like 2	0.399848	6.37407	6.50715	2.06681e-06	2.98882e-05	4.6147
81832	NETO1	neuropilin and tolloid like 1	-0.728204	3.50123	-6.49666	2.1146e-06	3.0542e-05	5.02599
4850	CNOT4	CCR4-NOT transcription complex subunit 4	-0.466211	4.97115	-6.49633	2.11609e-06	3.0542e-05	4.80001
146439	BICDL2	BICD family like cargo adaptor 2	0.510546	4.90449	6.49564	2.11928e-06	3.05587e-05	4.79985
440498	HSBP1L1	heat shock factor binding protein 1 like 1	0.591808	4.50919	6.49157	2.13816e-06	3.08013e-05	4.8579
26258	BLOC1S6	biogenesis of lysosomal organelles complex 1 subunit 6	-0.433011	6.06918	-6.49089	2.14133e-06	3.08175e-05	4.62158
54494	C11orf71	chromosome 11 open reading frame 71	0.574294	4.11297	6.48986	2.14612e-06	3.08569e-05	4.91741
10419	PRMT5	protein arginine methyltransferase 5	-0.347717	6.67608	-6.48586	2.16495e-06	3.10978e-05	4.53873
1459	CSNK2A2	casein kinase 2 alpha 2	-0.59231	4.5754	-6.48114	2.18732e-06	3.13891e-05	4.83574
440145	MZT1	mitotic spindle organizing protein 1	-0.438904	6.27327	-6.49405	2.2031e-06	3.15855e-05	4.57281
374	AREG	amphiregulin	-0.927324	2.60875	-6.47582	2.21288e-06	3.16955e-05	5.02588
1271	CNTFR	ciliary neurotrophic factor receptor	0.483792	5.06601	6.47428	2.22032e-06	3.17717e-05	4.72568
91523	PCED1B	PC-esterase domain containing 1B	-1.03032	2.32431	-6.47376	2.22282e-06	3.17772e-05	5.00272
9725	TMEM63A	transmembrane protein 63A	0.601963	4.13007	6.46975	2.24239e-06	3.20207e-05	4.87123
374875	HSD11B1L	hydroxysteroid 11-beta dehydrogenase 1 like	0.712056	3.81542	6.46939	2.24411e-06	3.20207e-05	4.917
25788	RAD54B	RAD54 homolog B	-0.485911	4.97622	-6.46832	2.24936e-06	3.20651e-05	4.7382
51765	STK26	serine/threonine kinase 26	-0.459966	5.30256	-6.46777	2.25209e-06	3.20736e-05	4.68283
4281	MID1	midline 1	-1.11636	2.33951	-6.4591	2.29509e-06	3.26551e-05	4.97246
5529	PPP2R5E	protein phosphatase 2 regulatory subunit B'epsilon	-0.37063	6.22254	-6.45634	2.30901e-06	3.28221e-05	4.52497
3636	INPPL1	inositol polyphosphate phosphatase like 1	0.300758	7.78083	6.45424	2.31962e-06	3.29417e-05	4.36606
26098	EDRF1	erythroid differentiation regulatory factor 1	-0.498898	5.01946	-6.45208	2.33057e-06	3.3066e-05	4.69559
4356	MPP3	membrane palmitoylated protein 3	0.379582	5.82599	6.4348	2.42026e-06	3.42804e-05	4.52199
54055	CYP4F29P	cytochrome P450 family 4 subfamily F member 29, pseudogene	0.923332	2.62858	6.43471	2.42073e-06	3.42804e-05	4.94236
84069	PLEKHN1	pleckstrin homology domain containing N1	0.619443	3.75876	6.43112	2.43986e-06	3.45188e-05	4.84122
55268	ECHDC2	enoyl-CoA hydratase domain containing 2	0.437047	6.5881	6.52206	2.45521e-06	3.47033e-05	4.44733
6850	SYK	spleen associated tyrosine kinase	-0.47859	4.83255	-6.42747	2.45938e-06	3.47295e-05	4.67227
6193	RPS5	ribosomal protein S5	0.377588	9.43123	6.81057	2.47216e-06	3.48771e-05	4.30073
373156	GSTK1	glutathione S-transferase kappa 1	0.355266	6.25152	6.42426	2.47673e-06	3.49088e-05	4.4452
83694	RPS6KL1	ribosomal protein S6 kinase like 1	0.447067	5.0917	6.42296	2.48381e-06	3.49606e-05	4.60819
7516	XRCC2	X-ray repair cross complementing 2	-0.557672	5.01267	-6.43921	2.48505e-06	3.49606e-05	4.63901
6641	SNTB1	syntrophin beta 1	-0.630208	3.8751	-6.41675	2.51777e-06	3.53878e-05	4.80468
6687	SPG7	SPG7 matrix AAA peptidase subunit, paraplegin	0.394857	6.73165	6.42345	2.5283e-06	3.55025e-05	4.37473
94081	SFXN1	sideroflexin 1	-0.370863	6.88258	-6.41115	2.54883e-06	3.57574e-05	4.35194
51715	RAB23	RAB23, member RAS oncogene family	-0.56908	4.46158	-6.40659	2.57442e-06	3.60504e-05	4.69069
51009	DERL2	derlin 2	-0.483756	5.49591	-6.41473	2.57691e-06	3.60504e-05	4.51968
10592	SMC2	structural maintenance of chromosomes 2	-0.386458	6.97415	-6.41473	2.57691e-06	3.60504e-05	4.3349
83666	PARP9	poly(ADP-ribose) polymerase family member 9	0.430432	5.40716	6.40554	2.58034e-06	3.60648e-05	4.51847
6191	RPS4X	ribosomal protein S4 X-linked	0.272738	9.51078	6.40367	2.59096e-06	3.61489e-05	4.12089
55028	C17orf80	chromosome 17 open reading frame 80	-0.4951	4.82973	-6.40363	2.59117e-06	3.61489e-05	4.62083
147807	ZNF524	zinc finger protein 524	0.681088	4.06356	6.41114	2.59717e-06	3.6199e-05	4.73807
155400	NSUN5P1	NSUN5 pseudogene 1	0.674256	5.31419	7.07172	2.6004e-06	3.62103e-05	4.72195
57826	RAP2C	RAP2C, member of RAS oncogene family	-0.542016	4.63982	-6.40115	2.60527e-06	3.62445e-05	4.64836
4170	MCL1	MCL1 apoptosis regulator, BCL2 family member	-0.314686	8.44395	-6.40025	2.61041e-06	3.62825e-05	4.19599
51514	DTL	denticleless E3 ubiquitin protein ligase homolog	-0.328124	6.83842	-6.39916	2.61668e-06	3.63303e-05	4.32922
1595	CYP51A1	cytochrome P450 family 51 subfamily A member 1	-0.336342	8.00169	-6.39881	2.61868e-06	3.63303e-05	4.22685
10221	TRIB1	tribbles pseudokinase 1	0.531069	6.3491	6.90824	2.62309e-06	3.63578e-05	4.5341
8165	AKAP1	A-kinase anchoring protein 1	0.338557	6.97918	6.39276	2.65364e-06	3.67474e-05	4.29808
6879	TAF7	TATA-box binding protein associated factor 7	-0.378664	6.35879	-6.38662	2.68959e-06	3.7211e-05	4.35416
29127	RACGAP1	Rac GTPase activating protein 1	-0.307181	7.37817	-6.38501	2.69912e-06	3.73085e-05	4.24705
9551	ATP5MF	ATP synthase membrane subunit f	0.308418	8.02088	6.38297	2.71121e-06	3.74411e-05	4.18865
440503	PLIN5	perilipin 5	1.04126	2.99449	6.53329	2.71522e-06	3.74434e-05	4.85411
101927125	ELFN1-AS1	ELFN1 antisense RNA 1	0.515101	4.51659	6.3821	2.71636e-06	3.74434e-05	4.61636
271	AMPD2	adenosine monophosphate deaminase 2	0.387907	5.75236	6.37933	2.73296e-06	3.76218e-05	4.40912
126075	CCDC159	coiled-coil domain containing 159	0.761143	3.62074	6.38721	2.73664e-06	3.76218e-05	4.74947
57804	POLD4	DNA polymerase delta 4, accessory subunit	0.577337	4.98886	6.47081	2.73681e-06	3.76218e-05	4.55731
4857	NOVA1	NOVA alternative splicing regulator 1	-0.608134	4.10865	-6.37481	2.76017e-06	3.79082e-05	4.67814
5501	PPP1CC	protein phosphatase 1 catalytic subunit gamma	-0.315928	8.10898	-6.37397	2.76525e-06	3.79433e-05	4.163
1198	CLK3	CDC like kinase 3	0.403714	5.47185	6.37255	2.77388e-06	3.8027e-05	4.43515
26071	RTL8A	retrotransposon Gag like 8A	0.380143	6.08037	6.36822	2.80042e-06	3.83558e-05	4.34136
8869	ST3GAL5	ST3 beta-galactoside alpha-2,3-sialyltransferase 5	0.557285	4.30882	6.36697	2.80807e-06	3.84256e-05	4.61809
6510	SLC1A5	solute carrier family 1 member 5	-0.334328	8.08571	-6.36631	2.81213e-06	3.84462e-05	4.14774
329	BIRC2	baculoviral IAP repeat containing 2	-0.418261	5.49563	-6.36241	2.83632e-06	3.87416e-05	4.41838
7059	THBS3	thrombospondin 3	0.526271	5.29291	6.41515	2.84028e-06	3.87604e-05	4.45724
1104	RCC1	regulator of chromosome condensation 1	-0.312125	7.22329	-6.35527	2.88121e-06	3.92833e-05	4.19454
23030	KDM4B	lysine demethylase 4B	0.407807	6.82536	6.38695	2.8895e-06	3.93606e-05	4.23783
3026	HABP2	hyaluronan binding protein 2	-2.09835	0.293325	-6.34987	2.91557e-06	3.96797e-05	3.84285
5372	PMM1	phosphomannomutase 1	0.377245	5.96596	6.34711	2.93332e-06	3.98852e-05	4.30876
9156	EXO1	exonuclease 1	-0.373447	5.95141	-6.34645	2.93756e-06	3.99067e-05	4.31573
3190	HNRNPK	heterogeneous nuclear ribonucleoprotein K	-0.264409	9.43707	-6.34493	2.94742e-06	3.9928e-05	3.99582
64975	MRPL41	mitochondrial ribosomal protein L41	0.430362	6.71734	6.45714	2.94749e-06	3.9928e-05	4.25498
80004	ESRP2	epithelial splicing regulatory protein 2	0.322376	7.03898	6.34471	2.94884e-06	3.9928e-05	4.1852
55778	ZNF839	zinc finger protein 839	0.477247	5.69314	6.37548	2.95076e-06	3.9928e-05	4.35024
6138	RPL15	ribosomal protein L15	0.284539	9.46559	6.34368	2.9555e-06	3.9928e-05	3.99017
6917	TCEA1	transcription elongation factor A1	-0.422743	6.30376	-6.35178	2.95738e-06	3.9928e-05	4.26789
5106	PCK2	phosphoenolpyruvate carboxykinase 2, mitochondrial	-0.409178	6.44935	-6.35172	2.95773e-06	3.9928e-05	4.25049
1017	CDK2	cyclin dependent kinase 2	-0.306792	7.68026	-6.34067	2.9751e-06	4.01265e-05	4.12245
25873	RPL36	ribosomal protein L36	0.328605	9.13707	6.37111	2.99062e-06	4.02764e-05	4.01506
93611	FBXO44	F-box protein 44	0.543161	4.6356	6.33816	2.99158e-06	4.02764e-05	4.49945
4942	OAT	ornithine aminotransferase	-0.338356	6.72448	-6.33534	3.01021e-06	4.0491e-05	4.19876
286826	LIN9	lin-9 DREAM MuvB core complex component	-0.45887	5.28317	-6.33378	3.02052e-06	4.05903e-05	4.38978
3985	LIMK2	LIM domain kinase 2	0.346481	6.94922	6.33341	3.023e-06	4.05903e-05	4.16857
222223	ELAPOR2	endosome-lysosome associated apoptosis and autophagy regulator family member 2	-0.395798	5.51461	-6.33101	3.03904e-06	4.07537e-05	4.34521
84960	CCDC183	coiled-coil domain containing 183	0.739463	3.06824	6.33055	3.04211e-06	4.07537e-05	4.70258
79752	ZFAND1	zinc finger AN1-type containing 1	-0.391463	6.10185	-6.33037	3.0433e-06	4.07537e-05	4.26039
9618	TRAF4	TNF receptor associated factor 4	0.316481	7.50618	6.32957	3.04868e-06	4.07894e-05	4.11011
147645	VSIG10L	V-set and immunoglobulin domain containing 10 like	0.482954	4.82406	6.32913	3.0516e-06	4.07921e-05	4.44663
9128	PRPF4	pre-mRNA processing factor 4	-0.368028	5.88225	-6.32733	3.06374e-06	4.0918e-05	4.2825
9935	MAFB	MAF bZIP transcription factor B	0.813883	2.91298	6.32601	3.07266e-06	4.10006e-05	4.70408
8545	CGGBP1	CGG triplet repeat binding protein 1	-0.370354	6.6583	-6.31714	3.1332e-06	4.17433e-05	4.16554
5274	SERPINI1	serpin family I member 1	-0.783328	3.27001	-6.31704	3.13387e-06	4.17433e-05	4.66504
11339	OIP5	Opa interacting protein 5	-0.531057	4.51911	-6.31514	3.14705e-06	4.18817e-05	4.4792
90701	SEC11C	SEC11 homolog C, signal peptidase complex subunit	-0.36711	6.35642	-6.31406	3.15456e-06	4.19445e-05	4.19252
64761	PARP12	poly(ADP-ribose) polymerase family member 12	0.867449	2.84069	6.31262	3.16457e-06	4.20404e-05	4.67972
163154	PRR22	proline rich 22	0.902974	2.93065	6.31178	3.17044e-06	4.20812e-05	4.67325
100862671	TMEM265	transmembrane protein 265	0.499716	4.5109	6.30989	3.18367e-06	4.2193e-05	4.45821
124925	SEZ6	seizure related 6 homolog	0.416362	5.62222	6.30977	3.18448e-06	4.2193e-05	4.27302
253559	CADM2	cell adhesion molecule 2	-1.0019	2.29787	-6.30852	3.19324e-06	4.22505e-05	4.66246
58527	ABRACL	ABRA C-terminal like	0.356026	6.48595	6.30835	3.19445e-06	4.22505e-05	4.16032
2180	ACSL1	acyl-CoA synthetase long chain family member 1	0.368707	5.83982	6.30769	3.19913e-06	4.22738e-05	4.23765
10735	STAG2	stromal antigen 2	-0.356767	7.34413	-6.3073	3.20184e-06	4.22738e-05	4.07678
255743	NPNT	nephronectin	0.401764	6.72436	6.32093	3.21708e-06	4.24304e-05	4.13332
1763	DNA2	DNA replication helicase/nuclease 2	-0.493808	5.11758	-6.30483	3.21935e-06	4.24304e-05	4.35356
9928	KIF14	kinesin family member 14	-0.469479	5.58745	-6.30819	3.25419e-06	4.28521e-05	4.26935
6130	RPL7A	ribosomal protein L7a	0.245551	10.2291	6.2968	3.27683e-06	4.31124e-05	3.82511
5062	PAK2	p21 (RAC1) activated kinase 2	-0.345674	7.09328	-6.29421	3.29555e-06	4.33208e-05	4.07033
7168	TPM1	tropomyosin 1	0.344676	6.99789	6.29193	3.31214e-06	4.35008e-05	4.07107
222484	LNX2	ligand of numb-protein X 2	-0.427565	5.33637	-6.28882	3.33498e-06	4.37616e-05	4.28037
9782	MATR3	matrin 3	-0.291921	8.443	-6.28837	3.33824e-06	4.37616e-05	3.94555
10570	DPYSL4	dihydropyrimidinase like 4	0.888662	2.94467	6.28803	3.34074e-06	4.37616e-05	4.62154
3995	FADS3	fatty acid desaturase 3	0.54741	4.28676	6.2874	3.3454e-06	4.37835e-05	4.44668
92999	ZBTB47	zinc finger and BTB domain containing 47	0.532244	4.34064	6.28702	3.34823e-06	4.37835e-05	4.43677
197258	FCSK	fucose kinase	0.406765	5.30484	6.28643	3.35255e-06	4.38018e-05	4.27025
55657	ZNF692	zinc finger protein 692	0.638321	6.47136	7.52359	3.35897e-06	4.38476e-05	4.47074
54963	UCKL1	uridine-cytidine kinase 1 like 1	0.35768	6.06771	6.28226	3.38358e-06	4.41253e-05	4.15124
10971	YWHAQ	tyrosine 3-monooxygenase/tryptophan 5-monooxygenase activation protein theta	-0.279716	8.40566	-6.28139	3.39005e-06	4.41253e-05	3.9327
1602	DACH1	dachshund family transcription factor 1	-1.10957	2.1301	-6.28119	3.39155e-06	4.41253e-05	4.58573
117155	CATSPER2	cation channel sperm associated 2	1.12858	2.29474	6.28113	3.392e-06	4.41253e-05	4.61241
259173	ALS2CL	ALS2 C-terminal like	0.890419	2.99205	6.28003	3.40021e-06	4.41939e-05	4.60123
7337	UBE3A	ubiquitin protein ligase E3A	-0.386121	6.84594	-6.28697	3.40963e-06	4.42473e-05	4.06308
2548	GAA	alpha glucosidase	0.329094	7.64033	6.2787	3.41021e-06	4.42473e-05	3.98516
9810	RNF40	ring finger protein 40	-0.333227	7.55617	-6.27478	3.43987e-06	4.45936e-05	3.98529
11244	ZHX1	zinc fingers and homeoboxes 1	-0.403463	5.59225	-6.27333	3.4509e-06	4.46776e-05	4.20504
57010	CABP4	calcium binding protein 4	0.673738	3.66879	6.27315	3.45229e-06	4.46776e-05	4.51059
388591	RNF207	ring finger protein 207	0.611166	4.122	6.27266	3.45603e-06	4.46875e-05	4.44137
57472	CNOT6	CCR4-NOT transcription complex subunit 6	-0.347472	6.55186	-6.26794	3.49223e-06	4.51167e-05	4.06682
10237	SLC35B1	solute carrier family 35 member B1	-0.395153	6.32773	-6.266	3.50715e-06	4.52706e-05	4.08881
4085	MAD2L1	mitotic arrest deficient 2 like 1	-0.424159	6.43536	-6.29439	3.52089e-06	4.53861e-05	4.08297
3783	KCNN4	potassium calcium-activated channel subfamily N member 4	1.90231	0.606832	6.26407	3.52215e-06	4.53861e-05	4.02526
3301	DNAJA1	DnaJ heat shock protein family (Hsp40) member A1	-0.318558	8.30427	-6.26094	3.54658e-06	4.56419e-05	3.89463
54910	SEMA4C	semaphorin 4C	0.488428	5.0819	6.26039	3.55092e-06	4.56419e-05	4.24982
4293	MAP3K9	mitogen-activated protein kinase kinase kinase 9	-0.46	5.0215	-6.26036	3.55111e-06	4.56419e-05	4.27028
23008	KLHDC10	kelch domain containing 10	-0.352373	6.55351	-6.25557	3.58895e-06	4.60889e-05	4.03896
1298	COL9A2	collagen type IX alpha 2 chain	-0.975246	2.57529	-6.25427	3.59927e-06	4.61819e-05	4.56319
55728	N4BP2	NEDD4 binding protein 2	-0.544006	4.28965	-6.25205	3.61693e-06	4.63508e-05	4.37841
22936	ELL2	elongation factor for RNA polymerase II 2	-0.312276	8.46094	-6.25184	3.6186e-06	4.63508e-05	3.86213
84080	ENKD1	enkurin domain containing 1	0.41408	5.55971	6.25041	3.63011e-06	4.64256e-05	4.15004
22794	CASC3	CASC3 exon junction complex subunit	-0.311742	7.10395	-6.25034	3.63062e-06	4.64256e-05	3.97067
339229	OXLD1	oxidoreductase like domain containing 1	0.467785	5.13558	6.24669	3.66002e-06	4.67414e-05	4.21002
27154	BRPF3	bromodomain and PHD finger containing 3	-0.358374	6.1758	-6.2465	3.66154e-06	4.67414e-05	4.06319
54991	C1orf159	chromosome 1 open reading frame 159	0.434245	5.52201	6.24467	3.67643e-06	4.68569e-05	4.14295
56061	UBFD1	ubiquitin family domain containing 1	-0.361898	6.72388	-6.24462	3.67683e-06	4.68569e-05	3.99601
4677	NARS1	asparaginyl-tRNA synthetase 1	-0.312178	8.01498	-6.24277	3.69186e-06	4.70086e-05	3.87619
9276	COPB2	COPI coat complex subunit beta 2	-0.326231	7.31339	-6.24	3.71459e-06	4.7258e-05	3.9283
8527	DGKD	diacylglycerol kinase delta	0.412211	5.6661	6.23769	3.73357e-06	4.74201e-05	4.10573
23512	SUZ12	SUZ12 polycomb repressive complex 2 subunit	-0.377191	6.43315	-6.23768	3.73364e-06	4.74201e-05	4.01282
100289678	ZNF783	zinc finger protein 783	0.507589	4.59207	6.23442	3.76073e-06	4.76987e-05	4.2773
9975	NR1D2	nuclear receptor subfamily 1 group D member 2	-0.459274	5.48569	-6.23427	3.76193e-06	4.76987e-05	4.13583
100861519	GDNF-AS1	GDNF antisense RNA 1	1.63123	1.01277	6.23385	3.76547e-06	4.77033e-05	4.19713
22859	ADGRL1	adhesion G protein-coupled receptor L1	0.310637	7.58197	6.23164	3.78391e-06	4.78965e-05	3.88419
5569	PKIA	cAMP-dependent protein kinase inhibitor alpha	-2.60417	-0.142873	-6.23065	3.79224e-06	4.79356e-05	3.21768
23019	CNOT1	CCR4-NOT transcription complex subunit 1	-0.315446	8.06893	-6.23051	3.79337e-06	4.79356e-05	3.84439
25941	TPGS2	tubulin polyglutamylase complex subunit 2	-0.356293	6.64867	-6.22575	3.83356e-06	4.84027e-05	3.96168
57223	PPP4R3B	protein phosphatase 4 regulatory subunit 3B	-0.364215	6.48191	-6.22409	3.84766e-06	4.854e-05	3.97658
6731	SRP72	signal recognition particle 72	-0.29268	7.64302	-6.22306	3.85643e-06	4.86098e-05	3.86157
4695	NDUFA2	NADH:ubiquinone oxidoreductase subunit A2	0.396292	6.3363	6.22082	3.87556e-06	4.87829e-05	3.98121
10914	PAPOLA	poly(A) polymerase alpha	-0.280988	7.95456	-6.2207	3.87666e-06	4.87829e-05	3.83114
5887	RAD23B	RAD23 homolog B, nucleotide excision repair protein	-0.291576	7.93702	-6.21994	3.88312e-06	4.88233e-05	3.83087
10082	GPC6	glypican 6	-0.447701	5.09729	-6.21737	3.90531e-06	4.90106e-05	4.16141
134265	AFAP1L1	actin filament associated protein 1 like 1	0.808172	2.9979	6.2172	3.9068e-06	4.90106e-05	4.46544
3313	HSPA9	heat shock protein family A (Hsp70) member 9	-0.271125	9.42758	-6.21687	3.90964e-06	4.90106e-05	3.70863
1890	TYMP	thymidine phosphorylase	0.584729	4.48811	6.2247	3.91106e-06	4.90106e-05	4.25904
135112	NCOA7	nuclear receptor coactivator 7	-0.581707	4.61532	-6.22168	3.93721e-06	4.92972e-05	4.24248
2232	FDXR	ferredoxin reductase	0.61554	4.89695	6.44825	3.95097e-06	4.94282e-05	4.24954
64116	SLC39A8	solute carrier family 39 member 8	-0.335329	7.19172	-6.21163	3.95529e-06	4.94411e-05	3.87568
51629	SLC25A39	solute carrier family 25 member 39	0.292285	9.05992	6.21113	3.95967e-06	4.94547e-05	3.72371
137492	VPS37A	VPS37A subunit of ESCRT-I	-0.3844	5.81368	-6.20809	3.98639e-06	4.96813e-05	4.02611
85462	FHDC1	FH2 domain containing 1	0.421674	5.2548	6.20804	3.9868e-06	4.96813e-05	4.10378
9631	NUP155	nucleoporin 155	-0.335426	6.60336	-6.20794	3.98773e-06	4.96813e-05	3.92638
100505854	APTR	Alu-mediated CDKN1A/p21 transcriptional regulator	-0.681536	3.37991	-6.20082	4.0511e-06	5.0429e-05	4.40071
65268	WNK2	WNK lysine deficient protein kinase 2	0.455947	5.10687	6.1993	4.06481e-06	5.05578e-05	4.10925
341640	FREM2	FRAS1 related extracellular matrix 2	-0.874726	2.84936	-6.19814	4.07526e-06	5.06458e-05	4.44064
129563	DIS3L2	DIS3 like 3'-5' exoribonuclease 2	0.389203	5.45106	6.19569	4.09747e-06	5.08798e-05	4.04427
54932	EXD3	exonuclease 3'-5' domain containing 3	0.507797	4.40999	6.19451	4.1082e-06	5.09708e-05	4.22036
4312	MMP1	matrix metallopeptidase 1	-3.59825	-2.40853	-6.1932	4.12012e-06	5.10766e-05	1.82303
317716	BPIFA4P	BPI fold containing family A member 4, pseudogene	1.58317	1.17294	6.19114	4.13902e-06	5.12685e-05	4.18399
646762	LOC646762	uncharacterized LOC646762	-0.493553	4.71741	-6.19064	4.14363e-06	5.12834e-05	4.16853
9871	SEC24D	SEC24 homolog D, COPII coat complex component	-0.438536	5.22747	-6.1898	4.15136e-06	5.12964e-05	4.07771
25766	PRPF40B	pre-mRNA processing factor 40 homolog B	0.547357	4.13255	6.18948	4.15427e-06	5.12964e-05	4.256
51318	MRPL35	mitochondrial ribosomal protein L35	-0.361535	5.92431	-6.18941	4.15492e-06	5.12964e-05	3.96817
29899	GPSM2	G protein signaling modulator 2	-0.43652	5.29399	-6.18731	4.17433e-06	5.14937e-05	4.06114
64105	CENPK	centromere protein K	-0.481252	5.08051	-6.18628	4.18388e-06	5.15691e-05	4.09573
2956	MSH6	mutS homolog 6	-0.337011	6.56864	-6.18536	4.19242e-06	5.16321e-05	3.87946
51175	TUBE1	tubulin epsilon 1	-0.643672	4.58284	-6.31612	4.19698e-06	5.16459e-05	4.22392
604	BCL6	BCL6 transcription repressor	0.390666	6.08245	6.18099	4.23327e-06	5.20498e-05	3.92248
155060	LOC155060	AI894139 pseudogene	0.70901	3.19954	6.18006	4.24201e-06	5.21054e-05	4.36599
374395	TMEM179B	transmembrane protein 179B	0.444693	5.85525	6.19482	4.24473e-06	5.21054e-05	3.9546
57122	NUP107	nucleoporin 107	-0.353035	7.20407	-6.17893	4.2526e-06	5.21328e-05	3.80109
402483	LINC01000	long intergenic non-protein coding RNA 1000	0.55392	5.75879	6.62416	4.2539e-06	5.21328e-05	4.10449
28958	COA3	cytochrome c oxidase assembly factor 3	0.336425	6.21547	6.17785	4.26284e-06	5.21999e-05	3.89901
22906	TRAK1	trafficking kinesin protein 1	0.420885	5.60476	6.17465	4.29322e-06	5.2529e-05	3.97364
54414	SIAE	sialic acid acetylesterase	0.486171	4.63434	6.17412	4.2983e-06	5.25484e-05	4.13578
348235	SKA2	spindle and kinetochore associated complex subunit 2	-0.388851	6.09576	-6.17299	4.3091e-06	5.26376e-05	3.90888
283431	GAS2L3	growth arrest specific 2 like 3	-0.456852	5.43739	-6.17156	4.32272e-06	5.27611e-05	4.003
64743	WDR13	WD repeat domain 13	0.42496	6.14027	6.18533	4.33456e-06	5.28626e-05	3.89648
100129917	LOC100129917	uncharacterized LOC100129917	-0.87339	3.05016	-6.16829	4.35429e-06	5.30601e-05	4.36494
64428	CIAO3	cytosolic iron-sulfur assembly component 3	0.36302	6.06531	6.1662	4.37447e-06	5.32629e-05	3.89139
83540	NUF2	NUF2 component of NDC80 kinetochore complex	-0.490224	6.29365	-6.4887	4.39095e-06	5.34203e-05	3.97464
9802	DAZAP2	DAZ associated protein 2	0.287349	9.16383	6.16073	4.42799e-06	5.38273e-05	3.60179
4092	SMAD7	SMAD family member 7	-0.518913	4.50649	-6.1599	4.43616e-06	5.38831e-05	4.13719
521	ATP5ME	ATP synthase membrane subunit e	0.323689	6.91555	6.15629	4.47186e-06	5.42728e-05	3.77428
105376526	LOC105376526	uncharacterized LOC105376526	0.83502	2.83422	6.15201	4.51454e-06	5.47466e-05	4.33706
22850	ADNP2	ADNP homeobox 2	-0.344152	6.23743	-6.15112	4.52352e-06	5.47813e-05	3.84113
163183	SYNE4	spectrin repeat containing nuclear envelope family member 4	0.438204	5.3647	6.151	4.5247e-06	5.47813e-05	3.95813
2817	GPC1	glypican 1	0.615508	4.57086	6.23484	4.53154e-06	5.48144e-05	4.12179
79661	NEIL1	nei like DNA glycosylase 1	0.77874	4.0971	6.47473	4.53473e-06	5.48144e-05	4.27136
84987	COX14	cytochrome c oxidase assembly factor COX14	0.44112	5.77282	6.15612	4.55162e-06	5.49743e-05	3.89293
8609	KLF7	Kruppel like factor 7	0.489821	5.11539	6.1469	4.56612e-06	5.51052e-05	3.9907
83463	MXD3	MAX dimerization protein 3	0.410615	5.8849	6.14586	4.57673e-06	5.51889e-05	3.86923
4595	MUTYH	mutY DNA glycosylase	0.424857	5.32464	6.14426	4.593e-06	5.53351e-05	3.9494
27330	RPS6KA6	ribosomal protein S6 kinase A6	-0.410947	5.29801	-6.14395	4.59622e-06	5.53351e-05	3.96264
10413	YAP1	Yes1 associated transcriptional regulator	-0.341366	6.45058	-6.14257	4.61033e-06	5.54605e-05	3.79653
64412	GZF1	GDNF inducible zinc finger protein 1	-0.451632	5.14967	-6.1385	4.65219e-06	5.59193e-05	3.97645
54843	SYTL2	synaptotagmin like 2	-0.336226	6.33873	-6.13429	4.69592e-06	5.63999e-05	3.79089
4893	NRAS	NRAS proto-oncogene, GTPase	-0.379088	6.20061	-6.13378	4.70135e-06	5.642e-05	3.80721
6237	RRAS	RAS related	0.730003	3.30024	6.13159	4.72426e-06	5.66496e-05	4.2495
2861	GPR37	G protein-coupled receptor 37	-0.552176	4.8114	-6.13723	4.74636e-06	5.67992e-05	4.01988
255101	CFAP65	cilia and flagella associated protein 65	1.26743	1.53413	6.12886	4.75305e-06	5.67992e-05	4.18877
7786	MAP3K12	mitogen-activated protein kinase kinase kinase 12	0.416298	5.27454	6.12884	4.75321e-06	5.67992e-05	3.92314
55031	USP47	ubiquitin specific peptidase 47	-0.371457	6.70513	-6.12863	4.7555e-06	5.67992e-05	3.73715
57595	PDZD4	PDZ domain containing 4	0.662995	3.60848	6.12861	4.75564e-06	5.67992e-05	4.20245
6252	RTN1	reticulon 1	-0.89123	2.80381	-6.12713	4.7714e-06	5.69422e-05	4.2909
83546	RTBDN	retbindin	0.6758	3.47214	6.12261	4.81958e-06	5.74716e-05	4.20791
84941	HSH2D	hematopoietic SH2 domain containing	0.739509	3.01117	6.12154	4.83105e-06	5.75416e-05	4.25764
284695	ZNF326	zinc finger protein 326	-0.460125	5.4219	-6.12133	4.83334e-06	5.75416e-05	3.8928
7323	UBE2D3	ubiquitin conjugating enzyme E2 D3	-0.297582	7.72386	-6.121	4.83694e-06	5.75416e-05	3.62469
6861	SYT5	synaptotagmin 5	0.418596	5.86311	6.12027	4.84473e-06	5.75887e-05	3.81458
10793	ZNF273	zinc finger protein 273	-0.587888	4.55712	-6.12686	4.85678e-06	5.76863e-05	4.04215
79733	E2F8	E2F transcription factor 8	-0.433207	4.92977	-6.11717	4.87835e-06	5.78724e-05	3.96602
27040	LAT	linker for activation of T cells	0.933121	2.68727	6.11678	4.88261e-06	5.78724e-05	4.26928
317	APAF1	apoptotic peptidase activating factor 1	-0.492827	4.83177	-6.11665	4.88401e-06	5.78724e-05	3.98368
125988	MICOS13	mitochondrial contact site and cristae organizing system subunit 13	0.382293	5.88564	6.11629	4.88788e-06	5.78727e-05	3.80255
4683	NBN	nibrin	-0.428326	5.9213	-6.1227	4.90186e-06	5.79925e-05	3.80539
55526	DHTKD1	dehydrogenase E1 and transketolase domain containing 1	-0.301103	7.40599	-6.10936	4.96394e-06	5.86807e-05	3.62536
84549	MAK16	MAK16 homolog	-0.397411	5.36974	-6.10849	4.97354e-06	5.87212e-05	3.8709
105373957	LOC105373957	uncharacterized LOC105373957	0.765414	3.23934	6.10834	4.97518e-06	5.87212e-05	4.20601
5597	MAPK6	mitogen-activated protein kinase 6	-0.422405	6.29441	-6.13662	4.99481e-06	5.89067e-05	3.74559
5317	PKP1	plakophilin 1	-1.31741	2.17447	-6.16001	5.02505e-06	5.92168e-05	4.23049
79068	FTO	FTO alpha-ketoglutarate dependent dioxygenase	-0.352331	6.56015	-6.10318	5.03271e-06	5.92606e-05	3.69535
5527	PPP2R5C	protein phosphatase 2 regulatory subunit B'gamma	-0.340353	6.60558	-6.1019	5.04707e-06	5.93831e-05	3.68728
92689	FAM114A1	family with sequence similarity 114 member A1	-0.444621	4.97067	-6.09642	5.10911e-06	6.00661e-05	3.91282
94097	SFXN5	sideroflexin 5	0.438483	5.25502	6.09482	5.12741e-06	6.0234e-05	3.85006
2786	GNG4	G protein subunit gamma 4	0.372269	5.94559	6.09268	5.15191e-06	6.04746e-05	3.74123
1951	CELSR3	cadherin EGF LAG seven-pass G-type receptor 3	0.302602	7.9106	6.09164	5.16378e-06	6.05666e-05	3.54184
421	ARVCF	ARVCF delta catenin family member	0.480667	6.10316	6.33868	5.18377e-06	6.07537e-05	3.79979
116238	TLCD1	TLC domain containing 1	0.401185	5.55008	6.08865	5.19835e-06	6.0877e-05	3.7887
11124	FAF1	Fas associated factor 1	-0.372439	6.54075	-6.08619	5.22696e-06	6.11644e-05	3.6594
11277	TREX1	three prime repair exonuclease 1	0.384449	6.11983	6.08267	5.26812e-06	6.15981e-05	3.69627
91404	SESTD1	SEC14 and spectrin domain containing 1	-0.421013	5.21033	-6.08145	5.28255e-06	6.17188e-05	3.83715
338657	CENATAC	centrosomal AT-AC splicing factor	0.629796	4.30533	6.10833	5.29699e-06	6.18394e-05	3.99407
124359	CDYL2	chromodomain Y like 2	0.293076	7.3921	6.07854	5.31689e-06	6.20144e-05	3.55451
883	KYAT1	kynurenine aminotransferase 1	0.562964	4.40587	6.07826	5.32024e-06	6.20144e-05	3.96276
4586	MUC5AC	mucin 5AC, oligomeric mucus/gel-forming	0.943984	2.29717	6.07706	5.33447e-06	6.20999e-05	4.18701
5929	RBBP5	RB binding protein 5, histone lysine methyltransferase complex subunit	-0.391655	5.47473	-6.07695	5.33584e-06	6.20999e-05	3.78298
2621	GAS6	growth arrest specific 6	0.734862	3.59345	6.08335	5.34987e-06	6.22151e-05	4.09125
23246	BOP1	BOP1 ribosomal biogenesis factor	0.368565	7.16644	6.08847	5.37085e-06	6.24107e-05	3.56947
64689	GORASP1	golgi reassembly stacking protein 1	0.353842	6.35205	6.07331	5.37936e-06	6.24613e-05	3.64712
619189	SERINC4	serine incorporator 4	0.767873	3.33723	6.07188	5.39651e-06	6.26121e-05	4.11495
10163	WASF2	WASP family member 2	-0.310418	7.1367	-6.07015	5.41736e-06	6.28054e-05	3.5612
5338	PLD2	phospholipase D2	0.428933	4.94342	6.06821	5.44093e-06	6.30301e-05	3.84407
348995	NUP43	nucleoporin 43	-0.385198	6.3515	-6.06745	5.45017e-06	6.30884e-05	3.63912
100216545	KMT2E-AS1	KMT2E antisense RNA 1	0.735898	3.10516	6.06339	5.49976e-06	6.36134e-05	4.1224
1128	CHRM1	cholinergic receptor muscarinic 1	0.855946	3.01112	6.06218	5.5146e-06	6.36949e-05	4.12975
8525	DGKZ	diacylglycerol kinase zeta	0.366159	6.98317	6.06967	5.51528e-06	6.36949e-05	3.5575
644794	LINC02604	long intergenic non-protein coding RNA 2604	0.819444	3.57832	6.19313	5.52356e-06	6.3715e-05	4.09856
9170	LPAR2	lysophosphatidic acid receptor 2	0.776253	3.35758	6.0613	5.5255e-06	6.3715e-05	4.08936
10787	NCKAP1	NCK associated protein 1	-0.307633	7.94876	-6.06057	5.5345e-06	6.37698e-05	3.46975
54431	DNAJC10	DnaJ heat shock protein family (Hsp40) member C10	-0.309045	7.91249	-6.05929	5.55038e-06	6.39038e-05	3.46972
4329	ALDH6A1	aldehyde dehydrogenase 6 family member A1	-0.359666	6.6108	-6.05844	5.56096e-06	6.39766e-05	3.58862
57130	ATP13A1	ATPase 13A1	0.350236	7.06268	6.0543	5.61263e-06	6.44848e-05	3.52936
1107	CHD3	chromodomain helicase DNA binding protein 3	0.327365	7.16998	6.05421	5.61372e-06	6.44848e-05	3.51907
5463	POU6F1	POU class 6 homeobox 1	0.43469	5.79804	6.06088	5.62427e-06	6.45483e-05	3.67531
170960	ZNF721	zinc finger protein 721	-0.424786	5.50567	-6.05308	5.62784e-06	6.45483e-05	3.72503
56901	NDUFA4L2	NDUFA4 mitochondrial complex associated like 2	0.531711	4.30296	6.05261	5.63378e-06	6.45672e-05	3.92326
11103	KRR1	KRR1 small subunit processome component homolog	-0.437151	5.50818	-6.05186	5.6432e-06	6.46258e-05	3.7223
163	AP2B1	adaptor related protein complex 2 subunit beta 1	-0.290921	8.07798	-6.04971	5.67042e-06	6.48881e-05	3.43483
51512	GTSE1	G2 and S-phase expressed 1	-0.32348	6.68454	-6.04701	5.70476e-06	6.52197e-05	3.55429
84146	ZNF644	zinc finger protein 644	-0.500061	4.89575	-6.04675	5.70808e-06	6.52197e-05	3.81576
29882	ANAPC2	anaphase promoting complex subunit 2	0.356638	6.30528	6.04591	5.71882e-06	6.52928e-05	3.59057
55620	STAP2	signal transducing adaptor family member 2	0.447724	5.20903	6.04532	5.72626e-06	6.5328e-05	3.74654
6745	SSR1	signal sequence receptor subunit 1	-0.307795	7.34612	-6.03311	5.88473e-06	6.70851e-05	3.45794
2329	FMO4	flavin containing dimethylaniline monoxygenase 4	1.19101	1.71687	6.03107	5.91164e-06	6.73407e-05	4.03172
83452	RAB33B	RAB33B, member RAS oncogene family	-0.564795	4.45919	-6.02989	5.92734e-06	6.74684e-05	3.85693
6625	SNRNP70	small nuclear ribonucleoprotein U1 subunit 70	0.331034	8.24722	6.04166	5.95948e-06	6.77829e-05	3.37537
23071	ERP44	endoplasmic reticulum protein 44	-0.349628	6.73635	-6.02544	5.98656e-06	6.80394e-05	3.50007
89845	ABCC10	ATP binding cassette subfamily C member 10	0.510516	4.49828	6.02334	6.01484e-06	6.82919e-05	3.82329
2547	XRCC6	X-ray repair cross complementing 6	-0.247193	9.2499	-6.02311	6.01787e-06	6.82919e-05	3.28336
100216546	LINC01004	long intergenic non-protein coding RNA 1004	0.921932	2.6645	6.02235	6.02815e-06	6.83569e-05	4.06789
2650	GCNT1	glucosaminyl (N-acetyl) transferase 1	-0.436912	5.02287	-6.02175	6.03619e-06	6.83965e-05	3.73571
440348	NPIPB15	nuclear pore complex interacting protein family member B15	1.14695	2.11532	6.02015	6.05789e-06	6.85515e-05	4.05751
51079	NDUFA13	NADH:ubiquinone oxidoreductase subunit A13	0.308566	7.31044	6.01999	6.06013e-06	6.85515e-05	3.42876
6205	RPS11	ribosomal protein S11	0.281835	9.82482	6.02715	6.06355e-06	6.85515e-05	3.2325
2977	GUCY1A2	guanylate cyclase 1 soluble subunit alpha 2	-0.331075	7.28535	-6.01901	6.07334e-06	6.86105e-05	3.43162
51160	VPS28	VPS28 subunit of ESCRT-I	0.34768	6.27571	6.01706	6.09989e-06	6.88587e-05	3.52878
11231	SEC63	SEC63 homolog, protein translocation regulator	-0.365268	6.34006	-6.01285	6.15766e-06	6.94586e-05	3.51665
23075	SWAP70	switching B cell complex subunit SWAP70	-0.522979	4.24716	-6.01191	6.17064e-06	6.95528e-05	3.85216
84820	POLR2J4	RNA polymerase II subunit J4, pseudogene	0.591392	3.82972	6.01035	6.19224e-06	6.9723e-05	3.90772
1027	CDKN1B	cyclin dependent kinase inhibitor 1B	0.272502	7.99128	6.01015	6.19502e-06	6.9723e-05	3.35053
55611	OTUB1	OTU deubiquitinase, ubiquitin aldehyde binding 1	0.319673	6.90339	6.00883	6.21333e-06	6.98697e-05	3.44183
3189	HNRNPH3	heterogeneous nuclear ribonucleoprotein H3	-0.34405	7.3632	-6.00854	6.21735e-06	6.98697e-05	3.40088
1846	DUSP4	dual specificity phosphatase 4	0.56117	5.30443	6.30987	6.26035e-06	7.03002e-05	3.74319
57599	WDR48	WD repeat domain 48	-0.356259	5.75719	-6.00241	6.30338e-06	7.07306e-05	3.57047
146705	TEPSIN	TEPSIN adaptor related protein complex 4 accessory protein	0.465719	5.20506	6.00169	6.31353e-06	7.07916e-05	3.64889
1386	ATF2	activating transcription factor 2	-0.548265	4.29939	-5.99927	6.3478e-06	7.11228e-05	3.81531
4175	MCM6	minichromosome maintenance complex component 6	-0.299218	7.05258	-5.9979	6.36744e-06	7.12897e-05	3.40517
54897	CASZ1	castor zinc finger 1	0.323137	6.49699	5.99657	6.38639e-06	7.14486e-05	3.45677
57546	PDP2	pyruvate dehyrogenase phosphatase catalytic subunit 2	-0.459416	5.13465	-5.9947	6.41327e-06	7.16668e-05	3.65609
286144	TRIQK	triple QxxK/R motif containing	-0.461046	5.06037	-5.99429	6.41909e-06	7.16668e-05	3.66811
6876	TAGLN	transgelin	0.771608	3.42249	6.00136	6.423e-06	7.16668e-05	3.9351
79657	RPAP3	RNA polymerase II associated protein 3	-0.368643	6.13266	-5.99388	6.42497e-06	7.16668e-05	3.49948
25909	AHCTF1	AT-hook containing transcription factor 1	-0.329486	7.16373	-5.99295	6.43844e-06	7.17318e-05	3.38361
280	AMY2B	amylase alpha 2B	1.07319	2.01046	5.99282	6.44035e-06	7.17318e-05	3.993
2582	GALE	UDP-galactose-4-epimerase	0.395448	5.87776	5.98955	6.48764e-06	7.2205e-05	3.51726
375341	C3orf62	chromosome 3 open reading frame 62	0.654709	3.87693	5.9887	6.50009e-06	7.22219e-05	3.85266
9311	ASIC3	acid sensing ion channel subunit 3	0.579293	4.39601	5.996	6.50029e-06	7.22219e-05	3.76667
23334	SZT2	SZT2 subunit of KICSTOR complex	0.444841	5.35051	5.98846	6.50358e-06	7.22219e-05	3.59446
56992	KIF15	kinesin family member 15	-0.473092	5.47893	-6.01225	6.51968e-06	7.23271e-05	3.59082
1364	CLDN4	claudin 4	0.304964	8.15032	5.98715	6.52267e-06	7.23271e-05	3.28582
23549	DNPEP	aspartyl aminopeptidase	0.460736	5.28833	5.9834	6.57776e-06	7.28841e-05	3.59337
65009	NDRG4	NDRG family member 4	0.364569	5.6789	5.98212	6.59664e-06	7.30364e-05	3.5286
284353	NKPD1	NTPase KAP family P-loop domain containing 1	0.83256	2.90948	5.98181	6.60123e-06	7.30364e-05	3.96399
90102	PHLDB2	pleckstrin homology like domain family B member 2	-0.590717	3.942	-5.97919	6.64014e-06	7.34129e-05	3.83204
55706	NDC1	NDC1 transmembrane nucleoporin	-0.309735	6.85089	-5.97701	6.67272e-06	7.37188e-05	3.37776
1939	EIF2D	eukaryotic translation initiation factor 2D	0.358357	6.04436	5.97398	6.7181e-06	7.41657e-05	3.45984
8819	SAP30	Sin3A associated protein 30	0.372605	6.26095	5.97254	6.73987e-06	7.43513e-05	3.42958
400830	DEFB132	defensin beta 132	1.9164	0.267041	5.96892	6.79484e-06	7.49028e-05	3.31612
6453	ITSN1	intersectin 1	-0.455766	4.74807	-5.96817	6.80635e-06	7.49746e-05	3.66435
2737	GLI3	GLI family zinc finger 3	-0.657078	3.61808	-5.96705	6.8235e-06	7.51084e-05	3.85683
27258	LSM3	LSM3 homolog, U6 small nuclear RNA and mRNA degradation associated	-0.376779	6.14604	-5.96653	6.83147e-06	7.51412e-05	3.43572
56650	CLDND1	claudin domain containing 1	-0.399153	6.00613	-5.96527	6.85078e-06	7.5256e-05	3.4519
11098	PRSS23	serine protease 23	-0.312219	7.57026	-5.96519	6.85192e-06	7.5256e-05	3.2839
84458	LCOR	ligand dependent nuclear receptor corepressor	-0.392947	5.38834	-5.96345	6.87887e-06	7.54968e-05	3.54071
92579	G6PC3	glucose-6-phosphatase catalytic subunit 3	0.335015	7.17129	5.96268	6.89071e-06	7.55243e-05	3.31097
27336	HTATSF1	HIV-1 Tat specific factor 1	-0.3452	6.22358	-5.96263	6.89144e-06	7.55243e-05	3.41663
8803	SUCLA2	succinate-CoA ligase ADP-forming subunit beta	-0.361573	5.81629	-5.96171	6.90578e-06	7.56263e-05	3.46974
7057	THBS1	thrombospondin 1	0.328314	6.9334	5.96104	6.91608e-06	7.5684e-05	3.33015
79071	ELOVL6	ELOVL fatty acid elongase 6	-0.344703	6.03646	-5.9607	6.92142e-06	7.56873e-05	3.43641
8992	ATP6V0E1	ATPase H+ transporting V0 subunit e1	0.351637	5.86967	5.95946	6.94076e-06	7.58435e-05	3.45009
27237	ARHGEF16	Rho guanine nucleotide exchange factor 16	0.349068	6.28326	5.95342	7.03554e-06	7.68234e-05	3.38339
6141	RPL18	ribosomal protein L18	0.303868	9.30682	5.98102	7.04612e-06	7.68831e-05	3.12847
57156	TMEM63C	transmembrane protein 63C	0.43847	4.7474	5.95235	7.05238e-06	7.68955e-05	3.61869
100288152	SLC9A3-AS1	SLC9A3 antisense RNA 1	0.842097	3.13201	5.95843	7.07038e-06	7.70359e-05	3.87754
211	ALAS1	5'-aminolevulinate synthase 1	-0.33317	6.6081	-5.95006	7.08871e-06	7.71796e-05	3.34264
85414	SLC45A3	solute carrier family 45 member 3	0.567801	5.35838	6.32662	7.13877e-06	7.76684e-05	3.62766
7011	TEP1	telomerase associated protein 1	0.438755	4.9718	5.94611	7.15196e-06	7.77556e-05	3.56401
4669	NAGLU	N-acetyl-alpha-glucosaminidase	0.464285	5.49995	5.96972	7.20045e-06	7.82261e-05	3.47715
993	CDC25A	cell division cycle 25A	-0.377649	5.63613	-5.94168	7.22342e-06	7.8419e-05	3.45159
1314	COPA	COPI coat complex subunit alpha	-0.267925	8.02856	-5.94032	7.24557e-06	7.86027e-05	3.1896
51496	CTDSPL2	CTD small phosphatase like 2	-0.387358	5.56468	-5.93869	7.27227e-06	7.88291e-05	3.4561
79960	JADE1	jade family PHD finger 1	0.366879	6.08127	5.9384	7.27693e-06	7.88291e-05	3.37429
10013	HDAC6	histone deacetylase 6	0.390884	5.46425	5.93426	7.3449e-06	7.9508e-05	3.45309
286827	TRIM59	tripartite motif containing 59	-0.436965	5.76163	-5.94665	7.35792e-06	7.95916e-05	3.42009
5727	PTCH1	patched 1	0.353449	6.1415	5.92904	7.43165e-06	8.03007e-05	3.34535
84964	ALKBH6	alkB homolog 6	0.446823	5.53011	5.93604	7.43416e-06	8.03007e-05	3.43328
7089	TLE2	TLE family member 2, transcriptional corepressor	0.511202	4.38789	5.92827	7.44449e-06	8.0322e-05	3.62972
8933	RTL8C	retrotransposon Gag like 8C	0.421587	6.13167	5.97328	7.44682e-06	8.0322e-05	3.36102
64651	CSRNP1	cysteine and serine rich nuclear protein 1	0.382628	5.78558	5.92782	7.45218e-06	8.03221e-05	3.38988
5781	PTPN11	protein tyrosine phosphatase non-receptor type 11	-0.296167	8.24798	-5.92663	7.47208e-06	8.04789e-05	3.14122
9144	SYNGR2	synaptogyrin 2	0.34095	8.28462	6.00356	7.47929e-06	8.04813e-05	3.16534
10042	HMGXB4	HMG-box containing 4	-0.34361	5.93935	-5.92598	7.48302e-06	8.04813e-05	3.3708
10767	HBS1L	HBS1 like translational GTPase	-0.325775	6.23056	-5.92559	7.48965e-06	8.0495e-05	3.33124
8476	CDC42BPA	CDC42 binding protein kinase alpha	-0.316276	6.5718	-5.92324	7.52925e-06	8.08628e-05	3.28548
6434	TRA2B	transformer 2 beta homolog	-0.288218	7.84471	-5.92274	7.53773e-06	8.0896e-05	3.16421
8822	FGF17	fibroblast growth factor 17	0.888769	2.75231	5.91364	7.69365e-06	8.2472e-05	3.82829
57799	RAB40C	RAB40C, member RAS oncogene family	0.382631	5.97345	5.91353	7.69556e-06	8.2472e-05	3.33166
83637	ZMIZ2	zinc finger MIZ-type containing 2	0.323957	7.8962	5.91885	7.72642e-06	8.27437e-05	3.13632
7112	TMPO	thymopoietin	-0.309287	8.80719	-5.92491	7.73314e-06	8.27567e-05	3.06811
347902	AMIGO2	adhesion molecule with Ig like domain 2	-0.898337	2.41701	-5.90856	7.7821e-06	8.32214e-05	3.83078
26049	FAM169A	family with sequence similarity 169 member A	-0.606073	3.76518	-5.90754	7.79999e-06	8.33533e-05	3.70102
83642	SELENOO	selenoprotein O	0.382867	6.60657	5.91589	7.89101e-06	8.42661e-05	3.23546
283970	PDXDC2P-NPIPB14P	nuclear pore complex-interacting protein	0.656601	4.41017	6.09975	7.91891e-06	8.4504e-05	3.6306
9787	DLGAP5	DLG associated protein 5	-0.446238	5.58107	-5.90537	7.96378e-06	8.49225e-05	3.36581
25861	WHRN	whirlin	0.601553	4.14981	5.89719	7.98388e-06	8.50764e-05	3.6024
79092	CARD14	caspase recruitment domain family member 14	0.544349	4.32509	5.89564	8.01181e-06	8.52559e-05	3.56771
57674	RNF213	ring finger protein 213	0.378336	5.98392	5.89563	8.01207e-06	8.52559e-05	3.28955
54887	UHRF1BP1	UHRF1 binding protein 1	-0.345992	5.91044	-5.89391	8.04314e-06	8.55259e-05	3.30197
401399	PRRT4	proline rich transmembrane protein 4	0.777302	2.80589	5.89116	8.09322e-06	8.59976e-05	3.77484
85302	FBF1	Fas binding factor 1	0.373857	5.47615	5.88988	8.11648e-06	8.61693e-05	3.35046
1410	CRYAB	crystallin alpha B	3.46534	-1.66752	5.88964	8.12085e-06	8.61693e-05	1.54428
117283	IP6K3	inositol hexakisphosphate kinase 3	1.59429	0.571966	5.88602	8.1874e-06	8.68012e-05	3.35581
51439	FAM8A1	family with sequence similarity 8 member A1	-0.36756	5.98488	-5.88577	8.19196e-06	8.68012e-05	3.27352
221481	ARMC12	armadillo repeat containing 12	1.02962	2.38769	5.88192	8.26349e-06	8.74974e-05	3.77402
151648	SGO1	shugoshin 1	-0.691442	3.97081	-5.92271	8.2815e-06	8.75683e-05	3.62417
230	ALDOC	aldolase, fructose-bisphosphate C	0.405378	5.41897	5.88093	8.28183e-06	8.75683e-05	3.33946
92140	MTDH	metadherin	-0.312962	7.86988	-5.8793	8.31239e-06	8.78296e-05	3.063
3329	HSPD1	heat shock protein family D (Hsp60) member 1	-0.236942	10.5973	-5.87567	8.38066e-06	8.84335e-05	2.83987
7705	ZNF146	zinc finger protein 146	-0.352828	6.81027	-5.87564	8.38132e-06	8.84335e-05	3.15132
3915	LAMC1	laminin subunit gamma 1	-0.273463	8.13344	-5.87431	8.40636e-06	8.86355e-05	3.03048
4350	MPG	N-methylpurine DNA glycosylase	0.39826	5.35964	5.86891	8.50947e-06	8.95723e-05	3.32187
10579	TACC2	transforming acidic coiled-coil containing protein 2	0.344482	6.60931	5.86878	8.51192e-06	8.95723e-05	3.15341
144404	TMEM120B	transmembrane protein 120B	0.408732	5.6026	5.86851	8.51703e-06	8.95723e-05	3.28213
1650	DDOST	dolichyl-diphosphooligosaccharide--protein glycosyltransferase non-catalytic subunit	-0.311231	7.768	-5.86841	8.51905e-06	8.95723e-05	3.04636
27316	RBMX	RNA binding motif protein X-linked	-0.298997	7.94781	-5.86795	8.52778e-06	8.96013e-05	3.03072
55719	SLF2	SMC5-SMC6 complex localization factor 2	-0.367354	5.68205	-5.86733	8.53971e-06	8.9664e-05	3.27538
23140	ZZEF1	zinc finger ZZ-type and EF-hand domain containing 1	0.353128	6.01164	5.86528	8.5793e-06	8.99859e-05	3.2168
6169	RPL38	ribosomal protein L38	0.325852	8.22157	5.88873	8.5842e-06	8.99859e-05	3.01041
5983	RFC3	replication factor C subunit 3	-0.323898	6.48546	-5.86482	8.58834e-06	8.99859e-05	3.16213
79587	CARS2	cysteinyl-tRNA synthetase 2, mitochondrial	0.340135	6.39414	5.86339	8.61612e-06	9.01754e-05	3.16522
54938	SARS2	seryl-tRNA synthetase 2, mitochondrial	0.393682	5.3478	5.86327	8.61843e-06	9.01754e-05	3.31099
8673	VAMP8	vesicle associated membrane protein 8	0.334308	6.1819	5.86253	8.63284e-06	9.02633e-05	3.1888
10362	HMG20B	high mobility group 20B	0.293504	8.77936	5.86083	8.66599e-06	9.05469e-05	2.94878
9495	AKAP5	A-kinase anchoring protein 5	-0.776438	2.90486	-5.85855	8.7107e-06	9.09509e-05	3.70375
1717	DHCR7	7-dehydrocholesterol reductase	-0.335661	6.90487	-5.85812	8.71904e-06	9.09747e-05	3.10141
1317	SLC31A1	solute carrier family 31 member 1	-0.334774	6.14845	-5.85726	8.73604e-06	9.10888e-05	3.18606
10615	SPAG5	sperm associated antigen 5	-0.27964	7.56108	-5.85648	8.75148e-06	9.11865e-05	3.0362
284233	CYP4F35P	cytochrome P450 family 4 subfamily F member 35, pseudogene	0.93882	3.20647	6.08754	8.83748e-06	9.20188e-05	3.71572
224	ALDH3A2	aldehyde dehydrogenase 3 family member A2	0.216756	10.7049	5.84962	8.88796e-06	9.24803e-05	2.77094
23063	WAPL	WAPL cohesin release factor	-0.315698	6.53601	-5.84932	8.89412e-06	9.24804e-05	3.12084
100289211	LINC00624	long intergenic non-protein coding RNA 624	-1.42695	1.33903	-5.84862	8.90812e-06	9.25619e-05	3.53733
3475	IFRD1	interferon related developmental regulator 1	-0.493341	6.11975	-6.21533	8.99501e-06	9.34001e-05	3.29411
3093	UBE2K	ubiquitin conjugating enzyme E2 K	-0.287906	7.79971	-5.84256	9.03083e-06	9.37074e-05	2.98446
8287	USP9Y	ubiquitin specific peptidase 9 Y-linked	0.424227	5.58162	5.84194	9.04347e-06	9.37738e-05	3.22493
259266	ASPM	assembly factor for spindle microtubules	-0.429097	7.07596	-6.18069	9.09112e-06	9.42028e-05	3.16636
6748	SSR4	signal sequence receptor subunit 4	0.504081	7.32857	6.71938	9.11596e-06	9.43951e-05	3.30997
79957	PAQR6	progestin and adipoQ receptor family member 6	0.635767	4.36651	5.96599	9.17089e-06	9.48868e-05	3.47001
79844	ZDHHC11	zinc finger DHHC-type containing 11	0.51109	4.66568	5.8355	9.17607e-06	9.48868e-05	3.36988
9761	MLEC	malectin	-0.252421	9.36942	-5.83507	9.18494e-06	9.49131e-05	2.84396
8784	TNFRSF18	TNF receptor superfamily member 18	0.701966	3.63424	5.83938	9.23828e-06	9.53987e-05	3.54546
58533	SNX6	sorting nexin 6	-0.367561	5.70813	-5.82885	9.31499e-06	9.60998e-05	3.18362
728763	CROCC2	ciliary rootlet coiled-coil, rootletin family member 2	0.789901	2.72363	5.82866	9.31897e-06	9.60998e-05	3.64497
54955	C1orf109	chromosome 1 open reading frame 109	-0.392232	5.46725	-5.82636	9.36757e-06	9.65348e-05	3.21666
50640	PNPLA8	patatin like phospholipase domain containing 8	-0.403003	5.31337	-5.82493	9.39785e-06	9.67163e-05	3.2392
56904	SH3GLB2	SH3 domain containing GRB2 like, endophilin B2	0.351394	6.90209	5.83178	9.39806e-06	9.67163e-05	3.02513
649	BMP1	bone morphogenetic protein 1	0.520244	4.33349	5.82201	9.46014e-06	9.72495e-05	3.40016
11054	OGFR	opioid growth factor receptor	0.415891	5.68043	5.82284	9.46314e-06	9.72495e-05	3.1644
55970	GNG12	G protein subunit gamma 12	-0.339923	6.16731	-5.82158	9.46929e-06	9.72495e-05	3.10227
63874	ABHD4	abhydrolase domain containing 4, N-acyl phospholipase B	-0.48817	4.79196	-5.82012	9.50065e-06	9.74903e-05	3.32251
5140	PDE3B	phosphodiesterase 3B	-0.419053	5.06948	-5.81988	9.50571e-06	9.74903e-05	3.27042
6730	SRP68	signal recognition particle 68	-0.307344	6.6486	-5.81948	9.51432e-06	9.75121e-05	3.03983
4719	NDUFS1	NADH:ubiquinone oxidoreductase core subunit S1	-0.295469	7.4667	-5.81749	9.55723e-06	9.7885e-05	2.95515
54850	FBXL12	F-box and leucine rich repeat protein 12	0.508519	4.29791	5.81631	9.58275e-06	9.80796e-05	3.39366
9132	KCNQ4	potassium voltage-gated channel subfamily Q member 4	0.393374	5.58667	5.81348	9.64434e-06	9.86428e-05	3.15918
50619	DEF6	DEF6 guanine nucleotide exchange factor	0.440217	4.92212	5.80936	9.73467e-06	9.94908e-05	3.26326
56666	PANX2	pannexin 2	-0.477894	5.35201	-5.84352	9.74049e-06	9.94908e-05	3.21104
10175	CNIH1	cornichon family AMPA receptor auxiliary protein 1	-0.380489	6.23364	-5.80756	9.77435e-06	9.97688e-05	3.0624
116064	LRRC58	leucine rich repeat containing 58	-0.381147	6.85487	-5.86677	9.79898e-06	9.99493e-05	3.01159
81031	SLC2A10	solute carrier family 2 member 10	0.412466	5.20281	5.80616	9.80534e-06	9.99493e-05	3.20582
57116	ZNF695	zinc finger protein 695	-0.811478	2.8774	-5.80558	9.81836e-06	0.000100014	3.59087
8805	TRIM24	tripartite motif containing 24	-0.31742	6.64486	-5.80308	9.87392e-06	0.000100512	3.00279
23169	SLC35D1	solute carrier family 35 member D1	-0.441662	4.77521	-5.80152	9.90894e-06	0.0001008	3.28241
222194	RSBN1L	round spermatid basic protein 1 like	-0.470072	4.50051	-5.80115	9.91729e-06	0.000100817	3.33231
339324	ZNF260	zinc finger protein 260	-0.448985	4.94851	-5.79648	1.00227e-05	0.000101758	3.23971
55502	HES6	hes family bHLH transcription factor 6	0.624845	3.90974	5.79645	1.00234e-05	0.000101758	3.41712
3899	AFF3	AF4/FMR2 family member 3	-0.301378	7.1283	-5.79509	1.00542e-05	0.000102001	2.93485
4208	MEF2C	myocyte enhancer factor 2C	-1.03966	2.38796	-5.79356	1.00891e-05	0.000102286	3.58505
9972	NUP153	nucleoporin 153	-0.284364	7.24699	-5.78958	1.01804e-05	0.000103142	2.91092
9052	GPRC5A	G protein-coupled receptor class C group 5 member A	-1.19407	2.12849	-5.79567	1.01957e-05	0.000103228	3.56559
84930	MASTL	microtubule associated serine/threonine kinase like	-0.424082	5.36406	-5.78742	1.02304e-05	0.00010351	3.1456
6120	RPE	ribulose-5-phosphate-3-epimerase	-0.419752	5.03986	-5.78607	1.02616e-05	0.000103755	3.19888
6602	SMARCD1	SWI/SNF related, matrix associated, actin dependent regulator of chromatin, subfamily d, member 1	-0.306215	6.79561	-5.78548	1.02754e-05	0.000103803	2.94601
26009	ZZZ3	zinc finger ZZ-type containing 3	-0.394676	5.78839	-5.78506	1.02853e-05	0.000103803	3.07233
9134	CCNE2	cyclin E2	-0.351462	5.94567	-5.78498	1.0287e-05	0.000103803	3.04852
904	CCNT1	cyclin T1	-0.343393	6.5276	-5.78404	1.03091e-05	0.000103955	2.97274
8087	FXR1	FMR1 autosomal homolog 1	-0.317257	6.87451	-5.78359	1.03196e-05	0.000103991	2.93364
147727	ILF3-DT	ILF3 divergent transcript	0.351781	6.0112	5.78244	1.03463e-05	0.000104191	3.02759
5558	PRIM2	DNA primase subunit 2	-0.463373	4.61521	-5.77958	1.04137e-05	0.0001048	3.26253
23175	LPIN1	lipin 1	0.356425	5.67374	5.77911	1.04247e-05	0.00010484	3.06738
114885	OSBPL11	oxysterol binding protein like 11	-0.483781	4.38859	-5.77857	1.04374e-05	0.000104898	3.30194
9969	MED13	mediator complex subunit 13	-0.303057	6.7779	-5.77741	1.04651e-05	0.000105036	2.9294
57524	CASKIN1	CASK interacting protein 1	0.49384	4.83743	5.7774	1.04651e-05	0.000105036	3.20629
2109	ETFB	electron transfer flavoprotein subunit beta	0.298625	7.44355	5.77528	1.05156e-05	0.000105472	2.85814
1397	CRIP2	cysteine rich protein 2	0.343629	6.68002	5.7746	1.05317e-05	0.000105563	2.93026
51201	ZDHHC2	zinc finger DHHC-type palmitoyltransferase 2	-0.40426	5.41833	-5.7734	1.05606e-05	0.000105782	3.10405
84706	GPT2	glutamic--pyruvic transaminase 2	-0.304519	6.82669	-5.77304	1.05691e-05	0.000105796	2.91424
64714	PDIA2	protein disulfide isomerase family A member 2	0.555701	4.11417	5.77224	1.05882e-05	0.000105917	3.32714
79050	NOC4L	nucleolar complex associated 4 homolog	0.39827	5.92046	5.77796	1.06118e-05	0.000106083	3.01674
54738	FEV	FEV transcription factor, ETS family member	0.743693	3.2786	5.76969	1.06497e-05	0.000106329	3.45573
79598	CEP97	centrosomal protein 97	-0.362219	5.80289	-5.76965	1.06506e-05	0.000106329	3.03421
2896	GRN	granulin precursor	0.359041	7.08956	5.79534	1.06639e-05	0.000106391	2.88611
23593	HEBP2	heme binding protein 2	-0.317207	7.27416	-5.76612	1.07362e-05	0.000107041	2.85479
8703	B4GALT3	beta-1,4-galactosyltransferase 3	-0.31726	6.28066	-5.76565	1.07476e-05	0.000107084	2.9596
1643	DDB2	damage specific DNA binding protein 2	0.407422	5.16431	5.76524	1.07576e-05	0.000107112	3.1192
10640	EXOC5	exocyst complex component 5	-0.395701	6.39093	-5.79991	1.07932e-05	0.000107396	2.95676
23491	CES3	carboxylesterase 3	0.474921	5.1587	5.77561	1.08158e-05	0.00010755	3.11963
94121	SYTL4	synaptotagmin like 4	0.712603	3.07529	5.76163	1.08462e-05	0.00010778	3.46354
1396	CRIP1	cysteine rich protein 1	-0.418765	5.71515	-5.76766	1.08621e-05	0.000107867	3.03107
200576	PIKFYVE	phosphoinositide kinase, FYVE-type zinc finger containing	-0.379911	5.60509	-5.75967	1.08945e-05	0.000108118	3.04198
257194	NEGR1	neuronal growth regulator 1	-0.705844	3.38457	-5.75641	1.09752e-05	0.000108847	3.42365
83862	TMEM120A	transmembrane protein 120A	0.414793	5.09062	5.75454	1.10219e-05	0.000109238	3.1079
55024	BANK1	B cell scaffold protein with ankyrin repeats 1	1.044	2.25844	5.75191	1.10878e-05	0.000109818	3.4959
9028	RHBDL1	rhomboid like 1	0.454272	4.68642	5.75091	1.1113e-05	0.000109995	3.1739
51334	PRR16	proline rich 16	0.544194	3.8849	5.74709	1.12098e-05	0.00011088	3.30976
54918	CMTM6	CKLF like MARVEL transmembrane domain containing 6	-0.353975	6.59692	-5.74538	1.12534e-05	0.000111239	2.87623
360023	ZBTB41	zinc finger and BTB domain containing 41	-0.365002	5.76407	-5.74461	1.1273e-05	0.000111315	2.98271
7360	UGP2	UDP-glucose pyrophosphorylase 2	-0.356515	6.39625	-5.7445	1.1276e-05	0.000111315	2.8976
6491	STIL	STIL centriolar assembly protein	-0.440441	5.49726	-5.74812	1.1353e-05	0.000112002	3.02146
51808	PHAX	phosphorylated adaptor for RNA export	-0.351129	5.82464	-5.74032	1.13835e-05	0.000112229	2.96359
113130	CDCA5	cell division cycle associated 5	-0.347822	6.76351	-5.73865	1.14265e-05	0.00011258	2.8424
3187	HNRNPH1	heterogeneous nuclear ribonucleoprotein H1	-0.26866	8.61552	-5.7383	1.14358e-05	0.000112597	2.68046
647979	NORAD	non-coding RNA activated by DNA damage	-0.270295	8.38507	-5.73538	1.15117e-05	0.00011327	2.6917
1999	ELF3	E74 like ETS transcription factor 3	0.306075	6.64718	5.73358	1.1559e-05	0.000113661	2.83962
11100	HNRNPUL1	heterogeneous nuclear ribonucleoprotein U like 1	-0.276927	8.47202	-5.73215	1.15966e-05	0.000113956	2.67749
23165	NUP205	nucleoporin 205	-0.269429	8.1087	-5.73139	1.16165e-05	0.000114077	2.70421
1937	EEF1G	eukaryotic translation elongation factor 1 gamma	0.240457	9.87158	5.73006	1.16516e-05	0.000114347	2.56171
9696	CROCC	ciliary rootlet coiled-coil, rootletin	0.429143	5.39202	5.72887	1.16833e-05	0.000114559	2.99721
2957	GTF2A1	general transcription factor IIA subunit 1	-0.350677	6.52895	-5.72854	1.16921e-05	0.000114559	2.84531
84068	SLC10A7	solute carrier family 10 member 7	-0.471412	4.37237	-5.72839	1.16961e-05	0.000114559	3.19079
29964	PRICKLE4	prickle planar cell polarity protein 4	0.84673	2.8654	5.72748	1.17201e-05	0.00011472	3.41228
10016	PDCD6	programmed cell death 6	0.305596	6.54869	5.72712	1.17297e-05	0.000114739	2.83555
291	SLC25A4	solute carrier family 25 member 4	0.326634	6.53708	5.72564	1.17692e-05	0.000115051	2.83343
11264	PXMP4	peroxisomal membrane protein 4	0.318567	6.44722	5.72497	1.17873e-05	0.000115152	2.842
124790	HEXIM2	HEXIM P-TEFb complex subunit 2	0.618675	3.38882	5.72028	1.19136e-05	0.00011631	3.32891
220042	DDIAS	DNA damage induced apoptosis suppressor	-0.479785	4.59345	-5.71756	1.19873e-05	0.000116954	3.1262
85300	ATCAY	ATCAY kinesin light chain interacting caytaxin	-0.547367	3.85409	-5.71681	1.20077e-05	0.000117078	3.25803
56252	YLPM1	YLP motif containing 1	-0.284837	7.1396	-5.71447	1.20718e-05	0.000117625	2.74836
55746	NUP133	nucleoporin 133	-0.2905	7.16148	-5.71415	1.20805e-05	0.000117634	2.7456
51465	UBE2J1	ubiquitin conjugating enzyme E2 J1	-0.305842	6.54466	-5.71196	1.21408e-05	0.000118145	2.80486
285973	ATG9B	autophagy related 9B	0.655275	3.63181	5.71061	1.21782e-05	0.000118432	3.27024
1366	CLDN7	claudin 7	0.308787	8.56114	5.73189	1.22044e-05	0.00011861	2.62685
200933	FBXO45	F-box protein 45	-0.392972	5.90106	-5.70796	1.22516e-05	0.000118961	2.87917
54923	LIME1	Lck interacting transmembrane adaptor 1	0.528553	4.20294	5.7078	1.22564e-05	0.000118961	3.16543
6166	RPL36AL	ribosomal protein L36a like	0.291528	7.22259	5.7073	1.22702e-05	0.000119018	2.7214
24145	PANX1	pannexin 1	-0.47398	4.93095	-5.70672	1.22865e-05	0.000119099	3.03903
84250	SLF1	SMC5-SMC6 complex localization factor 1	-0.503136	4.55888	-5.70637	1.22962e-05	0.000119117	3.10744
11143	KAT7	lysine acetyltransferase 7	-0.37409	5.33176	-5.70483	1.23394e-05	0.000119458	2.96122
9590	AKAP12	A-kinase anchoring protein 12	0.472826	4.64519	5.70265	1.24005e-05	0.000119973	3.07171
9133	CCNB2	cyclin B2	-0.326617	6.56531	-5.70124	1.24405e-05	0.000120282	2.77804
269	AMHR2	anti-Mullerian hormone receptor type 2	0.90751	2.18283	5.69912	1.25006e-05	0.000120786	3.38233
51322	WAC	WW domain containing adaptor with coiled-coil	-0.285949	7.18327	-5.698	1.25324e-05	0.000121015	2.7063
113251	LARP4	La ribonucleoprotein 4	-0.323525	7.55498	-5.70324	1.25685e-05	0.000121285	2.67258
64946	CENPH	centromere protein H	-0.323772	6.66622	-5.69547	1.26046e-05	0.000121556	2.75344
51542	VPS54	VPS54 subunit of GARP complex	-0.38349	5.53537	-5.69424	1.26402e-05	0.000121821	2.90336
164	AP1G1	adaptor related protein complex 1 subunit gamma 1	-0.275057	7.48749	-5.69337	1.26653e-05	0.000121985	2.66781
63941	NECAB3	N-terminal EF-hand calcium binding protein 3	0.349406	6.13187	5.69035	1.27526e-05	0.000122747	2.80066
255189	PLA2G4F	phospholipase A2 group IVF	0.455581	4.41295	5.68606	1.28776e-05	0.000123871	3.07734
253943	YTHDF3	YTH N6-methyladenosine RNA binding protein 3	-0.364311	6.2605	-5.68557	1.28921e-05	0.00012393	2.77894
64081	PBLD	phenazine biosynthesis like protein domain containing	-0.398738	5.10649	-5.68391	1.29409e-05	0.00012432	2.95338
9169	SCAF11	SR-related CTD associated factor 11	-0.302043	7.58499	-5.68095	1.30284e-05	0.000125081	2.63091
54149	C21orf91	chromosome 21 open reading frame 91	-0.486614	4.53004	-5.67903	1.30853e-05	0.000125547	3.0502
3148	HMGB2	high mobility group box 2	-0.264492	9.66118	-5.67434	1.32258e-05	0.000126814	2.45043
2534	FYN	FYN proto-oncogene, Src family tyrosine kinase	-0.932085	2.18872	-5.6735	1.32512e-05	0.000126977	3.32544
6234	RPS28	ribosomal protein S28	0.395443	8.82481	6.25835	1.33258e-05	0.00012761	2.72447
29984	RHOD	ras homolog family member D	0.654964	3.65354	5.67061	1.33386e-05	0.000127651	3.17685
5594	MAPK1	mitogen-activated protein kinase 1	-0.300594	7.65212	-5.66938	1.33761e-05	0.00012787	2.59847
79366	HMGN5	high mobility group nucleosome binding domain 5	-0.686357	5.66917	-6.81251	1.33785e-05	0.00012787	3.20299
55779	CFAP44	cilia and flagella associated protein 44	0.660739	4.4504	5.97884	1.34001e-05	0.000127995	3.13879
1608	DGKG	diacylglycerol kinase gamma	1.76929	0.30574	5.66504	1.3509e-05	0.000128885	2.81125
133308	SLC9B2	solute carrier family 9 member B2	-0.509196	4.04488	-5.66499	1.35104e-05	0.000128885	3.107
55681	SCYL2	SCY1 like pseudokinase 2	-0.363791	7.13543	-5.73299	1.35532e-05	0.000129212	2.65946
10169	SERF2	small EDRK-rich factor 2	0.304564	7.60775	5.65919	1.36902e-05	0.000130435	2.57691
50649	ARHGEF4	Rho guanine nucleotide exchange factor 4	0.594743	4.13143	5.66435	1.37288e-05	0.000130719	3.06811
151246	SGO2	shugoshin 2	-0.551709	4.64647	-5.69459	1.37728e-05	0.000130998	2.99291
84467	FBN3	fibrillin 3	1.5247	0.701157	5.65647	1.37755e-05	0.000130998	2.99124
10483	SEC23B	SEC23 homolog B, COPII coat complex component	-0.279659	7.37124	-5.65512	1.3818e-05	0.000131319	2.58998
27107	ZBTB11	zinc finger and BTB domain containing 11	-0.383098	5.95412	-5.65436	1.38417e-05	0.000131461	2.7483
56886	UGGT1	UDP-glucose glycoprotein glucosyltransferase 1	-0.344801	5.93372	-5.65322	1.38777e-05	0.00013172	2.74782
29109	FHOD1	formin homology 2 domain containing 1	0.430822	5.04393	5.6522	1.39102e-05	0.000131945	2.88252
9146	HGS	hepatocyte growth factor-regulated tyrosine kinase substrate	0.325492	7.27511	5.65168	1.39267e-05	0.000131969	2.58833
494115	RBMXL1	RBMX like 1	-0.485706	4.72519	-5.65156	1.39303e-05	0.000131969	2.95147
56965	PARP6	poly(ADP-ribose) polymerase family member 6	2.27242	0.282541	5.75395	1.40321e-05	0.000132765	2.7091
23518	R3HDM1	R3H domain containing 1	-0.390784	5.15086	-5.64816	1.40388e-05	0.000132765	2.86336
23118	TAB2	TGF-beta activated kinase 1 (MAP3K7) binding protein 2	-0.368533	5.365	-5.6481	1.40409e-05	0.000132765	2.8253
9689	BZW1	basic leucine zipper and W2 domains 1	-0.280343	7.5719	-5.64775	1.4052e-05	0.000132787	2.55528
10669	CGREF1	cell growth regulator with EF-hand domain 1	0.393047	5.18639	5.647	1.40761e-05	0.000132931	2.84491
6610	SMPD2	sphingomyelin phosphodiesterase 2	0.540849	4.01699	5.6467	1.40856e-05	0.000132937	3.06021
10188	TNK2	tyrosine kinase non receptor 2	0.452526	5.60811	5.73874	1.41045e-05	0.000133032	2.808
8612	PLPP2	phospholipid phosphatase 2	0.547826	4.04162	5.64271	1.42145e-05	0.000133943	3.04686
9147	NEMF	nuclear export mediator factor	-0.372249	5.62786	-5.64257	1.42189e-05	0.000133943	2.7697
9793	CKAP5	cytoskeleton associated protein 5	-0.275464	7.8223	-5.63817	1.43623e-05	0.000135209	2.51213
2686	GGT7	gamma-glutamyltransferase 7	0.387272	5.34545	5.63616	1.44283e-05	0.000135745	2.79242
7458	EIF4H	eukaryotic translation initiation factor 4H	-0.268	8.55405	-5.63413	1.44952e-05	0.00013629	2.44475
2738	GLI4	GLI family zinc finger 4	0.476263	4.27022	5.63261	1.45457e-05	0.000136678	2.98225
1656	DDX6	DEAD-box helicase 6	-0.275122	7.53215	-5.63181	1.45724e-05	0.000136764	2.52183
8694	DGAT1	diacylglycerol O-acyltransferase 1	0.532712	5.65665	6.06592	1.4573e-05	0.000136764	2.89021
54456	MOV10L1	Mov10 like RISC complex RNA helicase 1	0.815773	2.89666	5.6287	1.46759e-05	0.000137644	3.19064
22908	SACM1L	SAC1 like phosphatidylinositide phosphatase	-0.369704	5.92596	-5.62839	1.46864e-05	0.000137656	2.69218
22809	ATF5	activating transcription factor 5	0.310921	6.4331	5.62656	1.47478e-05	0.000138145	2.61711
2998	GYS2	glycogen synthase 2	-1.77522	0.206924	-5.62542	1.47863e-05	0.00013842	2.61721
5528	PPP2R5D	protein phosphatase 2 regulatory subunit B'delta	-0.325993	6.4406	-5.62498	1.4801e-05	0.000138472	2.61693
650	BMP2	bone morphogenetic protein 2	-0.513305	4.47599	-5.62343	1.48536e-05	0.000138877	2.93426
8407	TAGLN2	transgelin 2	0.245442	9.3404	5.62235	1.48903e-05	0.000139133	2.355
64395	GMCL1	germ cell-less 1, spermatogenesis associated	-0.350547	5.6303	-5.62162	1.49152e-05	0.00013928	2.72068
22803	XRN2	5'-3' exoribonuclease 2	-0.291779	7.19539	-5.62106	1.49343e-05	0.000139371	2.5277
66005	CHID1	chitinase domain containing 1	0.379797	6.21575	5.62871	1.50036e-05	0.000139931	2.62977
5360	PLTP	phospholipid transfer protein	0.511099	4.44297	5.6183	1.50286e-05	0.000140077	2.91764
84447	SYVN1	synoviolin 1	-0.325641	6.81177	-5.61767	1.50504e-05	0.000140194	2.5583
642852	LINC00205	long intergenic non-protein coding RNA 205	-0.584222	3.93865	-5.61681	1.50799e-05	0.000140382	3.01877
5866	RAB3IL1	RAB3A interacting protein like 1	0.62499	3.25237	5.61528	1.51326e-05	0.000140785	3.11412
51310	SLC22A17	solute carrier family 22 member 17	0.770185	3.04316	5.61487	1.51467e-05	0.000140804	3.14269
9701	PPP6R2	protein phosphatase 6 regulatory subunit 2	0.341604	6.693	5.61468	1.51534e-05	0.000140804	2.56079
125150	ZSWIM7	zinc finger SWIM-type containing 7	0.477144	4.38427	5.61402	1.51761e-05	0.000140927	2.91876
6284	S100A13	S100 calcium binding protein A13	0.470487	5.14426	5.63248	1.52753e-05	0.000141706	2.77852
130367	SGPP2	sphingosine-1-phosphate phosphatase 2	1.20714	1.50069	5.61106	1.52793e-05	0.000141706	3.1359
7178	TPT1	tumor protein, translationally-controlled 1	0.227317	10.3646	5.6108	1.52883e-05	0.000141706	2.24652
467	ATF3	activating transcription factor 3	-0.382614	5.30325	-5.61041	1.53017e-05	0.000141744	2.7498
653319	KIAA0895L	KIAA0895 like	0.376358	6.24545	5.61459	1.53745e-05	0.00014233	2.60009
1831	TSC22D3	TSC22 domain family member 3	0.467715	4.28526	5.60511	1.54882e-05	0.000143294	2.91684
10451	VAV3	vav guanine nucleotide exchange factor 3	0.513054	4.36617	5.60401	1.55271e-05	0.000143566	2.89942
79731	NARS2	asparaginyl-tRNA synthetase 2, mitochondrial	-0.437884	4.66692	-5.60233	1.55871e-05	0.000144032	2.84851
84928	TMEM209	transmembrane protein 209	-0.316383	6.47259	-5.59961	1.5684e-05	0.000144838	2.55446
11171	STRAP	serine/threonine kinase receptor associated protein	-0.263738	8.09934	-5.59934	1.5694e-05	0.000144841	2.39995
93380	MMGT1	membrane magnesium transporter 1	-0.371376	5.6952	-5.59717	1.57719e-05	0.000145472	2.65475
2491	CENPI	centromere protein I	-0.472109	4.22332	-5.59506	1.58481e-05	0.000145999	2.91516
128240	NAXE	NAD(P)HX epimerase	0.329063	7.7409	5.62868	1.58485e-05	0.000145999	2.43117
26523	AGO1	argonaute RISC component 1	-0.376249	5.91502	-5.59396	1.58879e-05	0.000146272	2.61454
221656	KDM1B	lysine demethylase 1B	-0.371285	5.47365	-5.59081	1.60026e-05	0.000147238	2.67555
10567	RABAC1	Rab acceptor 1	0.393734	6.64837	5.72611	1.62779e-05	0.000149679	2.54914
988	CDC5L	cell division cycle 5 like	-0.347475	6.69042	-5.5862	1.64025e-05	0.000150732	2.48722
91875	TTC5	tetratricopeptide repeat domain 5	-0.435328	4.62411	-5.57743	1.65e-05	0.000151535	2.79968
26229	B3GAT3	beta-1,3-glucuronyltransferase 3	0.396733	6.07734	5.60452	1.66482e-05	0.000152803	2.55091
3964	LGALS8	galectin 8	0.332317	5.97507	5.5715	1.67254e-05	0.00015334	2.54749
159195	USP54	ubiquitin specific peptidase 54	0.271635	8.55188	5.5711	1.67407e-05	0.00015334	2.2983
10590	SCGN	secretagogin, EF-hand calcium binding protein	1.10564	1.62202	5.57106	1.67421e-05	0.00015334	3.07289
79184	BRCC3	BRCA1/BRCA2-containing complex subunit 3	-0.391709	5.30769	-5.57084	1.67507e-05	0.00015334	2.6582
5612	THAP12	THAP domain containing 12	-0.382976	5.42373	-5.57055	1.67618e-05	0.00015334	2.63758
201627	DENND6A	DENN domain containing 6A	-0.322223	6.17892	-5.57039	1.67679e-05	0.00015334	2.52326
5981	RFC1	replication factor C subunit 1	-0.293422	6.71099	-5.5685	1.68408e-05	0.000153913	2.45524
1965	EIF2S1	eukaryotic translation initiation factor 2 subunit alpha	-0.299807	6.93529	-5.56785	1.68657e-05	0.000154047	2.43018
11012	KLK11	kallikrein related peptidase 11	0.771269	2.77108	5.56728	1.68878e-05	0.000154081	3.06751
127933	UHMK1	U2AF homology motif kinase 1	-0.297517	8.1955	-5.57337	1.68899e-05	0.000154081	2.32052
115992	RNF166	ring finger protein 166	0.399907	4.97253	5.56091	1.71358e-05	0.000156229	2.68608
10300	KATNB1	katanin regulatory subunit B1	0.328389	6.15633	5.56033	1.71583e-05	0.00015634	2.49795
26088	GGA1	golgi associated, gamma adaptin ear containing, ARF binding protein 1	0.293685	6.68421	5.55897	1.72119e-05	0.000156733	2.43301
56241	SUSD2	sushi domain containing 2	0.420622	5.47314	5.56233	1.7321e-05	0.000157631	2.58952
9575	CLOCK	clock circadian regulator	-0.349499	5.68666	-5.55572	1.73404e-05	0.000157712	2.5601
57482	CRACD	capping protein inhibiting regulator of actin dynamics	-0.417625	4.89701	-5.55409	1.74052e-05	0.000158205	2.69441
7127	TNFAIP2	TNF alpha induced protein 2	0.526625	3.90677	5.55339	1.74335e-05	0.000158366	2.86789
116442	RAB39B	RAB39B, member RAS oncogene family	-0.579461	3.68377	-5.55304	1.74473e-05	0.000158396	2.91804
2597	GAPDH	glyceraldehyde-3-phosphate dehydrogenase	-0.190676	12.1355	-5.55122	1.75203e-05	0.000158963	1.96792
8325	FZD8	frizzled class receptor 8	-0.487153	4.70249	-5.55059	1.75453e-05	0.000159093	2.7247
10403	NDC80	NDC80 kinetochore complex component	-0.382053	5.90566	-5.54871	1.76212e-05	0.000159685	2.51163
91801	ALKBH8	alkB homolog 8, tRNA methyltransferase	-0.455716	4.46874	-5.54594	1.77334e-05	0.000160605	2.75713
55632	G2E3	G2/M-phase specific E3 ubiquitin protein ligase	-0.521138	4.60581	-5.55161	1.77503e-05	0.000160662	2.73453
5737	PTGFR	prostaglandin F receptor	-1.02036	1.86462	-5.54413	1.78071e-05	0.000161079	3.03144
285116	AHCTF1P1	AT-hook containing transcription factor 1 pseudogene 1	-0.552572	3.94954	-5.54375	1.78223e-05	0.00016112	2.8503
55089	SLC38A4	solute carrier family 38 member 4	0.650364	3.39656	5.54167	1.79075e-05	0.000161792	2.92751
6209	RPS15	ribosomal protein S15	0.331573	9.21871	5.83437	1.79534e-05	0.000162035	2.2911
22980	TCF25	transcription factor 25	0.297939	6.87735	5.5405	1.79559e-05	0.000162035	2.36988
150726	FBXO41	F-box protein 41	0.31476	6.45189	5.53963	1.79916e-05	0.00016226	2.41408
79570	NKAIN1	sodium/potassium transporting ATPase interacting 1	0.54408	3.92599	5.53792	1.80623e-05	0.000162799	2.82946
24142	NAA80	N-alpha-acetyltransferase 80, NatH catalytic subunit	0.609267	3.63967	5.53749	1.80798e-05	0.000162859	2.87839
3454	IFNAR1	interferon alpha and beta receptor subunit 1	-0.316798	6.14946	-5.53702	1.80994e-05	0.000162938	2.44983
493856	CISD2	CDGSH iron sulfur domain 2	-0.411911	5.28729	-5.53506	1.81811e-05	0.000163575	2.57998
2583	B4GALNT1	beta-1,4-N-acetyl-galactosaminyltransferase 1	-0.485095	4.72261	-5.5324	1.82922e-05	0.000164476	2.679
1620	BRINP1	BMP/retinoic acid inducible neural specific 1	-1.38898	1.43569	-5.53091	1.83545e-05	0.000164938	2.92683
287	ANK2	ankyrin 2	-0.730014	3.0458	-5.52926	1.84241e-05	0.000165464	2.96297
9534	ZNF254	zinc finger protein 254	-0.432734	4.6947	-5.52899	1.84357e-05	0.00016547	2.67518
10527	IPO7	importin 7	-0.288015	8.03903	-5.52823	1.84677e-05	0.000165658	2.23998
85007	PHYKPL	5-phosphohydroxy-L-lysine phospho-lyase	0.608058	3.78179	5.5261	1.85581e-05	0.00016634	2.82831
5358	PLS3	plastin 3	-0.269451	7.46711	-5.52592	1.85658e-05	0.00016634	2.28235
10061	ABCF2	ATP binding cassette subfamily F member 2	-0.271277	7.31389	-5.52519	1.8597e-05	0.00016652	2.29452
83695	RHNO1	RAD9-HUS1-RAD1 interacting nuclear orphan 1	-0.298489	6.38704	-5.52394	1.86503e-05	0.000166897	2.3895
6136	RPL12	ribosomal protein L12	0.228616	9.61724	5.52179	1.87427e-05	0.000167624	2.09948
339541	ARMH1	armadillo like helical domain containing 1	1.34514	1.16689	5.52048	1.87989e-05	0.000168027	2.87938
4199	ME1	malic enzyme 1	-0.491199	4.2907	-5.51942	1.88448e-05	0.000168337	2.73081
80347	COASY	Coenzyme A synthase	0.276007	7.44982	5.51541	1.9019e-05	0.000169707	2.2575
26092	TOR1AIP1	torsin 1A interacting protein 1	-0.341772	6.2395	-5.51534	1.90218e-05	0.000169707	2.38851
54793	KCTD9	potassium channel tetramerization domain containing 9	-0.309852	6.18394	-5.51511	1.9032e-05	0.000169707	2.39456
100289137	FAM95C	family with sequence similarity 95 member C	0.88178	2.47682	5.513	1.91245e-05	0.000170381	2.97194
4052	LTBP1	latent transforming growth factor beta binding protein 1	-0.581069	3.74853	-5.51282	1.91322e-05	0.000170381	2.81613
466	ATF1	activating transcription factor 1	-0.428707	5.03025	-5.51261	1.91416e-05	0.000170381	2.57482
7994	KAT6A	lysine acetyltransferase 6A	-0.301351	6.72041	-5.51018	1.92485e-05	0.00017123	2.31926
10050	SLC17A4	solute carrier family 17 member 4	1.80508	0.583511	5.51551	1.92778e-05	0.00017139	2.64958
10227	MFSD10	major facilitator superfamily domain containing 10	0.313704	6.16388	5.50769	1.93588e-05	0.000172009	2.37524
9202	ZMYM4	zinc finger MYM-type containing 4	-0.316267	6.33523	-5.50433	1.95084e-05	0.000173235	2.35063
54471	MIEF1	mitochondrial elongation factor 1	-0.351449	6.31896	-5.50339	1.95508e-05	0.000173509	2.35095
134553	C5orf24	chromosome 5 open reading frame 24	-0.322568	6.6199	-5.4991	1.97443e-05	0.000175123	2.30497
9779	TBC1D5	TBC1 domain family member 5	-0.313626	6.27104	-5.49877	1.9759e-05	0.00017515	2.3457
10802	SEC24A	SEC24 homolog A, COPII coat complex component	-0.371551	5.63374	-5.49783	1.98018e-05	0.000175425	2.43526
9260	PDLIM7	PDZ and LIM domain 7	0.374309	5.52552	5.49735	1.98235e-05	0.000175515	2.44281
78999	LRFN4	leucine rich repeat and fibronectin type III domain containing 4	0.48562	4.80153	5.50235	1.98674e-05	0.000175787	2.5725
2495	FTH1	ferritin heavy chain 1	-0.285265	9.89172	-5.61852	1.98777e-05	0.000175787	2.06893
29842	TFCP2L1	transcription factor CP2 like 1	0.538399	4.13865	5.495	1.99311e-05	0.000176156	2.69312
94160	ABCC12	ATP binding cassette subfamily C member 12	3.4779	-2.42611	5.50067	1.99442e-05	0.000176168	0.881289
25959	KANK2	KN motif and ankyrin repeat domains 2	-0.328761	6.83009	-5.49335	2.00066e-05	0.000176615	2.26868
3931	LCAT	lecithin-cholesterol acyltransferase	0.781164	2.93498	5.49225	2.00571e-05	0.000176925	2.88302
414189	AGAP6	ArfGAP with GTPase domain, ankyrin repeat and PH domain 6	0.591017	4.03643	5.49797	2.00675e-05	0.000176925	2.70752
5790	PTPRCAP	protein tyrosine phosphatase receptor type C associated protein	0.944383	2.22617	5.49182	2.0077e-05	0.000176925	2.93564
161882	ZFPM1	zinc finger protein, FOG family member 1	0.518031	4.85093	5.57348	2.0298e-05	0.000178767	2.57272
25807	RHBDD3	rhomboid domain containing 3	0.370488	5.42392	5.48491	2.03981e-05	0.000179462	2.43077
55193	PBRM1	polybromo 1	-0.292434	6.85807	-5.48485	2.04007e-05	0.000179462	2.24568
90381	TICRR	TOPBP1 interacting checkpoint and replication regulator	-0.466148	5.331	-5.55219	2.04168e-05	0.000179498	2.48357
23091	ZC3H13	zinc finger CCCH-type containing 13	-0.304523	6.62944	-5.48407	2.04374e-05	0.000179574	2.26882
9515	STXBP5L	syntaxin binding protein 5L	-0.436159	5.03148	-5.48328	2.04745e-05	0.000179795	2.50731
79816	TLE6	TLE family member 6, subcortical maternal complex member	0.914219	2.03839	5.48272	2.0501e-05	0.000179922	2.91613
653784	MZT2A	mitotic spindle organizing protein 2A	0.508379	5.75421	5.88775	2.05479e-05	0.000180199	2.52521
6584	SLC22A5	solute carrier family 22 member 5	0.469425	4.15167	5.48154	2.05565e-05	0.000180199	2.65962
80303	EFHD1	EF-hand domain family member D1	0.846015	2.3407	5.48002	2.06286e-05	0.000180726	2.90638
23197	FAF2	Fas associated factor family member 2	-0.293389	6.61453	-5.47483	2.0876e-05	0.000182787	2.24896
3248	HPGD	15-hydroxyprostaglandin dehydrogenase	0.306357	7.38634	5.47453	2.08905e-05	0.000182807	2.16811
57551	TAOK1	TAO kinase 1	-0.316933	6.85854	-5.47378	2.09267e-05	0.000183017	2.22017
10989	IMMT	inner membrane mitochondrial protein	-0.253439	7.70549	-5.47053	2.10832e-05	0.000184279	2.13305
9076	CLDN1	claudin 1	-1.0645	1.72898	-5.47016	2.11013e-05	0.00018433	2.86152
55876	GSDMB	gasdermin B	0.603154	4.14224	5.50915	2.12991e-05	0.00018595	2.64287
5802	PTPRS	protein tyrosine phosphatase receptor type S	0.379922	5.80205	5.4642	2.13922e-05	0.000186627	2.32354
51271	UBAP1	ubiquitin associated protein 1	-0.294547	6.51268	-5.46401	2.14016e-05	0.000186627	2.23558
55751	TMEM184C	transmembrane protein 184C	-0.379706	5.13983	-5.46315	2.14442e-05	0.00018689	2.43964
6383	SDC2	syndecan 2	-0.40549	5.08206	-5.46225	2.14887e-05	0.00018717	2.44858
347862	GATD1	glutamine amidotransferase class 1 domain containing 1	0.303822	6.56601	5.46022	2.1589e-05	0.000187934	2.21705
1896	EDA	ectodysplasin A	-0.446417	4.41733	-5.45957	2.16211e-05	0.000188057	2.56892
5756	TWF1	twinfilin actin binding protein 1	-0.390283	7.05354	-5.70053	2.16358e-05	0.000188057	2.26367
4998	ORC1	origin recognition complex subunit 1	-0.377757	5.05142	-5.45918	2.16407e-05	0.000188057	2.44643
9530	BAG4	BAG cochaperone 4	-0.42829	4.90997	-5.45732	2.17333e-05	0.000188753	2.46985
10090	UST	uronyl 2-sulfotransferase	-0.717796	2.98274	-5.45649	2.17752e-05	0.000188963	2.80792
22869	ZNF510	zinc finger protein 510	-0.466967	4.49027	-5.45634	2.17826e-05	0.000188963	2.54818
28988	DBNL	drebrin like	0.321624	7.18043	5.46101	2.1842e-05	0.000189368	2.14424
10019	SH2B3	SH2B adaptor protein 3	0.781828	2.50694	5.45206	2.19979e-05	0.000190611	2.83564
4869	NPM1	nucleophosmin 1	-0.320969	9.45846	-5.73906	2.20519e-05	0.000190968	2.06454
114799	ESCO1	establishment of sister chromatid cohesion N-acetyltransferase 1	-0.411281	4.9162	-5.45056	2.2074e-05	0.000191049	2.4527
58493	INIP	INTS3 and NABP interacting protein	-0.443929	4.54587	-5.4465	2.22811e-05	0.000192731	2.51444
8349	H2BC21	H2B clustered histone 21	0.455206	4.24047	5.44401	2.24092e-05	0.000193727	2.55711
8835	SOCS2	suppressor of cytokine signaling 2	1.15954	1.69566	5.4419	2.25183e-05	0.000194558	2.80944
91860	CALML4	calmodulin like 4	0.474098	4.79908	5.44676	2.25681e-05	0.000194795	2.44528
5049	PAFAH1B2	platelet activating factor acetylhydrolase 1b catalytic subunit 2	-0.301127	6.52119	-5.44087	2.25716e-05	0.000194795	2.18095
9061	PAPSS1	3'-phosphoadenosine 5'-phosphosulfate synthase 1	-0.273553	6.97937	-5.44037	2.25975e-05	0.000194907	2.12974
84804	MFSD9	major facilitator superfamily domain containing 9	-0.552656	3.70766	-5.43833	2.27043e-05	0.000195716	2.65361
22938	SNW1	SNW domain containing 1	-0.299715	6.43904	-5.43696	2.2776e-05	0.000196221	2.18157
51077	FCF1	FCF1 rRNA-processing protein	-0.353178	5.41919	-5.43595	2.28288e-05	0.000196563	2.32681
5291	PIK3CB	phosphatidylinositol-4,5-bisphosphate 3-kinase catalytic subunit beta	-0.311441	6.16766	-5.43525	2.28658e-05	0.000196769	2.21162
11167	FSTL1	follistatin like 1	-0.806244	2.78665	-5.43268	2.30012e-05	0.000197821	2.77802
23256	SCFD1	sec1 family domain containing 1	-0.365184	5.98322	-5.43022	2.31321e-05	0.000198833	2.22593
25875	LETMD1	LETM1 domain containing 1	0.298464	6.65949	5.42906	2.31937e-05	0.000199249	2.13437
100506365	OTUD6B-AS1	OTUD6B antisense RNA 1 (head to head)	-0.418835	4.95939	-5.42775	2.32637e-05	0.000199735	2.3923
1832	DSP	desmoplakin	-0.301516	6.87687	-5.4272	2.32931e-05	0.000199812	2.10987
644844	PHGR1	proline, histidine and glycine rich 1	1.27812	1.49999	5.42697	2.33058e-05	0.000199812	2.75361
767	CA8	carbonic anhydrase 8	0.438988	4.62534	5.42684	2.33125e-05	0.000199812	2.44372
9060	PAPSS2	3'-phosphoadenosine 5'-phosphosulfate synthase 2	-0.732267	3.0333	-5.42622	2.33459e-05	0.000199973	2.7346
6194	RPS6	ribosomal protein S6	0.231477	9.93215	5.426	2.33579e-05	0.000199973	1.85105
134218	DNAJC21	DnaJ heat shock protein family (Hsp40) member C21	-0.338147	5.99394	-5.42522	2.33999e-05	0.000200218	2.2124
57509	MTUS1	microtubule associated scaffold protein 1	-0.340538	6.00532	-5.42392	2.34698e-05	0.000200702	2.20776
6667	SP1	Sp1 transcription factor	-0.268417	7.43244	-5.42069	2.36449e-05	0.000202066	2.0409
219988	PATL1	PAT1 homolog 1, processing body mRNA decay factor	-0.317103	6.32933	-5.42049	2.36562e-05	0.000202066	2.1568
7415	VCP	valosin containing protein	-0.224848	9.22641	-5.41946	2.37123e-05	0.00020243	1.8929
5813	PURA	purine rich element binding protein A	-0.354773	5.31708	-5.41629	2.38858e-05	0.000203796	2.29912
51042	ZNF593	zinc finger protein 593	0.511416	4.84876	5.49798	2.39946e-05	0.000204608	2.40502
9847	C2CD5	C2 calcium dependent domain containing 5	-0.320128	6.75935	-5.41092	2.41835e-05	0.000205985	2.08468
3976	LIF	LIF interleukin 6 family cytokine	1.153	1.75275	5.41057	2.42029e-05	0.000205995	2.74833
6159	RPL29	ribosomal protein L29	0.277092	9.26647	5.43288	2.42122e-05	0.000205995	1.87756
4718	NDUFC2	NADH:ubiquinone oxidoreductase subunit C2	0.454625	4.62386	5.40919	2.42798e-05	0.000206437	2.40344
64218	SEMA4A	semaphorin 4A	0.298406	6.74405	5.40884	2.42996e-05	0.000206437	2.07819
9650	MTFR1	mitochondrial fission regulator 1	-0.388048	5.47045	-5.40874	2.43053e-05	0.000206437	2.2562
733	C8G	complement C8 gamma chain	0.89688	2.30829	5.40737	2.4382e-05	0.000206971	2.74929
2960	GTF2E1	general transcription factor IIE subunit 1	-0.374357	5.23286	-5.40693	2.44071e-05	0.000207067	2.29258
6448	SGSH	N-sulfoglucosamine sulfohydrolase	0.388728	5.63984	5.40554	2.44849e-05	0.000207526	2.21202
63027	SLC22A23	solute carrier family 22 member 23	0.314988	5.88012	5.40548	2.44887e-05	0.000207526	2.17628
2946	GSTM2	glutathione S-transferase mu 2	0.653633	3.30787	5.40481	2.45263e-05	0.000207622	2.6328
728841	NBPF8	NBPF member 8	0.535713	4.12521	5.40479	2.45278e-05	0.000207622	2.48915
284422	SMIM24	small integral membrane protein 24	0.963469	2.03519	5.40377	2.45853e-05	0.000207992	2.74606
3936	LCP1	lymphocyte cytosolic protein 1	-0.536761	3.74313	-5.4016	2.47085e-05	0.000208807	2.5633
286257	PAXX	PAXX non-homologous end joining factor	0.330566	6.69267	5.40158	2.47094e-05	0.000208807	2.06683
84236	RHBDD1	rhomboid domain containing 1	-0.346267	5.53871	-5.40016	2.47907e-05	0.000209376	2.22386
1147	CHUK	component of inhibitor of nuclear factor kappa B kinase complex	-0.31781	5.97687	-5.39848	2.48867e-05	0.000210069	2.15232
80209	PROSER1	proline and serine rich 1	-0.300805	6.65112	-5.39732	2.49532e-05	0.000210512	2.0648
10087	CERT1	ceramide transporter 1	-0.371917	5.69016	-5.39569	2.50476e-05	0.000211143	2.18985
8425	LTBP4	latent transforming growth factor beta binding protein 4	0.310715	7.13643	5.39554	2.5056e-05	0.000211143	2.00726
50636	ANO7	anoctamin 7	0.75866	2.61862	5.3948	2.50992e-05	0.000211383	2.70002
50512	PODXL2	podocalyxin like 2	0.388232	7.0321	5.64656	2.51188e-05	0.000211383	2.11684
122416	ANKRD9	ankyrin repeat domain 9	0.337226	6.09992	5.39432	2.51268e-05	0.000211383	2.12044
27314	RAB30	RAB30, member RAS oncogene family	-0.640273	3.43445	-5.39343	2.51782e-05	0.000211566	2.60021
84270	CARD19	caspase recruitment domain family member 19	0.53068	4.08701	5.39333	2.51842e-05	0.000211566	2.47003
1877	E4F1	E4F transcription factor 1	0.317744	6.35241	5.39322	2.51908e-05	0.000211566	2.08619
1731	SEPTIN1	septin 1	0.721579	2.84825	5.3918	2.52734e-05	0.000212141	2.66884
9939	RBM8A	RNA binding motif protein 8A	-0.264532	7.9556	-5.39057	2.53452e-05	0.000212625	1.92628
91452	ACBD5	acyl-CoA binding domain containing 5	-0.306705	6.44008	-5.38762	2.55181e-05	0.000213938	2.06685
2584	GALK1	galactokinase 1	0.465919	5.05148	5.41596	2.55301e-05	0.000213938	2.28315
3845	KRAS	KRAS proto-oncogene, GTPase	-0.303858	7.19436	-5.38528	2.56559e-05	0.000214872	1.98075
101978785	PCAT14	prostate cancer associated transcript 14	0.825166	3.38015	5.60889	2.57727e-05	0.000215707	2.65056
2690	GHR	growth hormone receptor	-0.453529	4.36514	-5.38312	2.57843e-05	0.000215707	2.40344
10730	YME1L1	YME1 like 1 ATPase	-0.266619	7.52743	-5.38255	2.5818e-05	0.000215869	1.94354
283131	NEAT1	nuclear paraspeckle assembly transcript 1	0.996378	8.41176	9.60452	2.61495e-05	0.000218518	2.94969
9622	KLK4	kallikrein related peptidase 4	0.262866	8.04288	5.37642	2.61862e-05	0.000218704	1.88513
7770	ZNF227	zinc finger protein 227	-0.504944	4.19704	-5.37503	2.62699e-05	0.000219281	2.41798
79102	RNF26	ring finger protein 26	-0.320788	6.64969	-5.37407	2.63285e-05	0.000219648	2.01101
3161	HMMR	hyaluronan mediated motility receptor	-0.395347	6.45478	-5.53159	2.6382e-05	0.000219972	2.09737
10848	PPP1R13L	protein phosphatase 1 regulatory subunit 13 like	0.335463	6.76527	5.37802	2.64312e-05	0.00022026	1.99342
11194	ABCB8	ATP binding cassette subfamily B member 8	0.288124	6.6853	5.37043	2.65502e-05	0.000221129	1.99515
9097	USP14	ubiquitin specific peptidase 14	-0.264638	7.44666	-5.36853	2.66669e-05	0.000221949	1.91803
10672	GNA13	G protein subunit alpha 13	-0.351439	5.62554	-5.36835	2.66782e-05	0.000221949	2.13615
55007	FAM118A	family with sequence similarity 118 member A	0.454693	6.10688	5.69855	2.67832e-05	0.0002227	2.18686
394	ARHGAP5	Rho GTPase activating protein 5	-0.380987	6.13893	-5.39172	2.69895e-05	0.000224291	2.0613
50861	STMN3	stathmin 3	0.333158	7.65149	5.45749	2.70709e-05	0.000224843	1.92343
160335	TMTC2	transmembrane O-mannosyltransferase targeting cadherins 2	-0.443641	4.38207	-5.36088	2.71424e-05	0.000225312	2.34863
64760	FHIP2B	FHF complex subunit HOOK interacting protein 2B	0.318861	6.63734	5.36017	2.71868e-05	0.000225556	1.97643
27249	MMADHC	metabolism of cobalamin associated D	-0.361476	5.4443	-5.35687	2.73951e-05	0.000227159	2.13952
3993	LLGL2	LLGL scribble cell polarity complex component 2	0.285627	7.70525	5.35452	2.75442e-05	0.000228269	1.86138
867	CBL	Cbl proto-oncogene	-0.379877	5.26935	-5.35344	2.76127e-05	0.00022871	2.16251
7311	UBA52	ubiquitin A-52 residue ribosomal protein fusion product 1	0.25761	8.78317	5.35153	2.77346e-05	0.000229594	1.76894
9188	DDX21	DExD-box helicase 21	-0.271483	8.28446	-5.3504	2.78072e-05	0.000230068	1.80622
5347	PLK1	polo like kinase 1	-0.284834	6.94195	-5.34898	2.7899e-05	0.0002307	1.92084
399512	SLC25A35	solute carrier family 25 member 35	0.604227	3.8159	5.35204	2.8061e-05	0.000231913	2.41515
10916	MAGED2	MAGE family member D2	0.277176	6.88954	5.34359	2.82481e-05	0.00023333	1.91091
6670	SP3	Sp3 transcription factor	-0.349152	5.964	-5.34313	2.82782e-05	0.00023345	2.02607
170622	COMMD6	COMM domain containing 6	0.383248	5.15589	5.33966	2.85059e-05	0.000235201	2.14156
10361	NPM2	nucleophosmin/nucleoplasmin 2	0.3677	5.19254	5.33901	2.85489e-05	0.000235426	2.13341
122616	CLBA1	clathrin binding box of aftiphilin containing 1	0.455448	4.7544	5.33721	2.86677e-05	0.000236277	2.21212
80235	PIGZ	phosphatidylinositol glycan anchor biosynthesis class Z	0.642266	3.55421	5.33487	2.88231e-05	0.000237427	2.43324
8560	DEGS1	delta 4-desaturase, sphingolipid 1	0.264013	7.17052	5.33342	2.89204e-05	0.000238098	1.85922
29085	PHPT1	phosphohistidine phosphatase 1	0.33764	6.91272	5.35334	2.89595e-05	0.000238175	1.89209
54921	CHTF8	chromosome transmission fidelity factor 8	-0.296561	6.97642	-5.3328	2.89614e-05	0.000238175	1.87965
91300	R3HDM4	R3H domain containing 4	0.33459	6.20879	5.33179	2.90291e-05	0.000238601	1.96096
26054	SENP6	SUMO specific peptidase 6	-0.359087	6.70271	-5.38934	2.91854e-05	0.000239724	1.92682
6507	SLC1A3	solute carrier family 1 member 3	-0.652552	3.39592	-5.32929	2.91977e-05	0.000239724	2.46145
4520	MTF1	metal regulatory transcription factor 1	-0.429179	4.86598	-5.32825	2.92681e-05	0.000240171	2.17982
9352	TXNL1	thioredoxin like 1	-0.320174	6.21758	-5.32573	2.94387e-05	0.000241353	1.95056
8890	EIF2B4	eukaryotic translation initiation factor 2B subunit delta	0.347513	5.59279	5.32565	2.94442e-05	0.000241353	2.03394
23244	PDS5A	PDS5 cohesin associated factor A	-0.261073	7.8074	-5.32513	2.94794e-05	0.00024151	1.78566
399744	LINC00999	long intergenic non-protein coding RNA 999	0.931969	2.06781	5.32164	2.97184e-05	0.000243335	2.56845
55770	EXOC2	exocyst complex component 2	-0.366445	5.08392	-5.31837	2.99444e-05	0.000245051	2.1145
9318	COPS2	COP9 signalosome subunit 2	-0.308338	6.46484	-5.31773	2.99883e-05	0.000245277	1.90109
9113	LATS1	large tumor suppressor kinase 1	-0.328009	5.96878	-5.31175	3.04063e-05	0.000248561	1.95196
64776	C11orf1	chromosome 11 open reading frame 1	0.518506	3.95197	5.3105	3.04942e-05	0.000249144	2.30521
84725	PLEKHA8	pleckstrin homology domain containing A8	-0.368711	5.24215	-5.30962	3.05565e-05	0.000249517	2.06531
2521	FUS	FUS RNA binding protein	-0.242443	8.70275	-5.3088	3.06146e-05	0.00024974	1.67585
5664	PSEN2	presenilin 2	0.378709	4.89697	5.30877	3.06171e-05	0.00024974	2.1186
51303	FKBP11	FKBP prolyl isomerase 11	0.555232	3.84334	5.30747	3.07088e-05	0.000250353	2.31835
283464	GXYLT1	glucoside xylosyltransferase 1	-0.353555	5.8838	-5.30442	3.09266e-05	0.000251992	1.94771
79955	PDZD7	PDZ domain containing 7	0.606924	3.34519	5.30063	3.11991e-05	0.000254074	2.3903
11030	RBPMS	RNA binding protein, mRNA processing factor	0.5056	3.76998	5.29873	3.13369e-05	0.000255058	2.3114
6654	SOS1	SOS Ras/Rac guanine nucleotide exchange factor 1	-0.354298	5.60393	-5.29224	3.18112e-05	0.000258779	1.96271
1163	CKS1B	CDC28 protein kinase regulatory subunit 1B	-0.334468	6.11549	-5.29135	3.18763e-05	0.000259162	1.88408
1979	EIF4EBP2	eukaryotic translation initiation factor 4E binding protein 2	-0.289816	7.62079	-5.29113	3.18929e-05	0.000259162	1.72208
9653	HS2ST1	heparan sulfate 2-O-sulfotransferase 1	-0.384871	5.24809	-5.2868	3.22139e-05	0.000261629	2.01186
9581	PREPL	prolyl endopeptidase like	-0.33556	5.75936	-5.28553	3.23093e-05	0.000262263	1.92214
8448	DOC2A	double C2 domain alpha	0.667827	3.30106	5.28384	3.24358e-05	0.000263147	2.36011
205564	SENP5	SUMO specific peptidase 5	-0.348699	5.32655	-5.28185	3.2586e-05	0.000264223	1.9854
128178	EDARADD	EDAR associated death domain	1.21832	1.35084	5.28138	3.26215e-05	0.000264368	2.43126
100499177	THAP9-AS1	THAP9 antisense RNA 1	-0.405178	6.22555	-5.43715	3.28685e-05	0.000266181	1.90603
64430	PCNX4	pecanex 4	-0.33451	5.53366	-5.27796	3.28807e-05	0.000266181	1.94059
400823	FAM177B	family with sequence similarity 177 member B	1.31123	0.826573	5.27702	3.29522e-05	0.000266616	2.30733
4841	NONO	non-POU domain containing octamer binding	-0.230666	8.84546	-5.27634	3.30041e-05	0.000266892	1.58854
100272228	EOLA2-DT	EOLA2 divergent transcript	1.56372	0.327898	5.27472	3.31287e-05	0.000267744	2.11835
79676	OGFOD2	2-oxoglutarate and iron dependent oxygenase domain containing 2	0.364665	5.53953	5.2745	3.3145e-05	0.000267744	1.92359
81607	NECTIN4	nectin cell adhesion molecule 4	0.79366	2.55781	5.27413	3.31734e-05	0.000267829	2.43809
9925	ZBTB5	zinc finger and BTB domain containing 5	-0.336446	5.3881	-5.27176	3.33568e-05	0.000269165	1.95085
84795	PYROXD2	pyridine nucleotide-disulphide oxidoreductase domain 2	0.515548	3.77938	5.26821	3.36322e-05	0.000271242	2.23987
118987	PDZD8	PDZ domain containing 8	-0.34261	5.42157	-5.26697	3.3729e-05	0.000271877	1.9341
5977	DPF2	double PHD fingers 2	-0.369568	5.94072	-5.27032	3.38874e-05	0.000272877	1.8498
6049	RNF6	ring finger protein 6	-0.38048	5.57503	-5.26492	3.38894e-05	0.000272877	1.90431
79640	C22orf46	CTA-216E10.6	-0.381802	4.90066	-5.26292	3.40472e-05	0.000274	2.02084
6788	STK3	serine/threonine kinase 3	-0.413315	4.78464	-5.26193	3.41251e-05	0.00027448	2.04191
4128	MAOA	monoamine oxidase A	0.259918	7.03709	5.26122	3.41809e-05	0.000274782	1.70353
5730	PTGDS	prostaglandin D2 synthase	1.25289	1.02562	5.26099	3.41992e-05	0.000274782	2.32752
11247	NXPH4	neurexophilin 4	0.306026	6.85845	5.25904	3.43542e-05	0.00027588	1.7167
213	ALB	albumin	-1.39909	6.67326	-10.2281	3.44537e-05	0.000276532	2.92987
6167	RPL37	ribosomal protein L37	0.353769	8.62504	5.63617	3.45397e-05	0.000276991	1.71654
9768	PCLAF	PCNA clamp associated factor	-0.336199	6.2557	-5.25644	3.45619e-05	0.000276991	1.78428
23435	TARDBP	TAR DNA binding protein	-0.249095	7.75174	-5.25639	3.45662e-05	0.000276991	1.62946
5521	PPP2R2B	protein phosphatase 2 regulatory subunit Bbeta	-0.993722	2.24624	-5.25499	3.46789e-05	0.000277745	2.42248
8759	ADAM1A	ADAM metallopeptidase domain 1A (pseudogene)	0.469919	4.75112	5.25851	3.48255e-05	0.000278771	2.02041
85371	KIAA1656	KIAA1656 protein	1.10608	1.34236	5.25149	3.49611e-05	0.000279707	2.37002
161742	SPRED1	sprouty related EVH1 domain containing 1	-0.497969	5.01191	-5.3728	3.50824e-05	0.000280488	2.02296
824	CAPN2	calpain 2	0.525912	4.1131	5.24983	3.5096e-05	0.000280488	2.13536
83719	YPEL3	yippee like 3	0.511499	3.98195	5.24929	3.51398e-05	0.000280689	2.15891
204851	HIPK1	homeodomain interacting protein kinase 1	-0.324233	6.47129	-5.24754	3.52827e-05	0.00028168	1.7367
55798	METTL2B	methyltransferase 2B, methylcytidine	-0.359772	5.29135	-5.24366	3.56023e-05	0.000284068	1.90307
23613	ZMYND8	zinc finger MYND-type containing 8	0.352283	5.60244	5.24345	3.56196e-05	0.000284068	1.84099
53373	TPCN1	two pore segment channel 1	0.295079	6.8942	5.24254	3.56942e-05	0.000284512	1.67436
7468	NSD2	nuclear receptor binding SET domain protein 2	-0.231602	8.4256	-5.24037	3.58751e-05	0.000285802	1.53743
9887	SMG7	SMG7 nonsense mediated mRNA decay factor	-0.255005	7.33479	-5.23898	3.59909e-05	0.000286555	1.62536
5525	PPP2R5A	protein phosphatase 2 regulatory subunit B'alpha	-0.309267	6.10263	-5.23878	3.60077e-05	0.000286555	1.76282
375686	SPATC1	spermatogenesis and centriole associated 1	0.993787	2.13692	5.23841	3.60383e-05	0.000286647	2.3862
285512	FAM13A-AS1	FAM13A antisense RNA 1	0.973259	1.69524	5.2363	3.62149e-05	0.000287899	2.37552
51582	AZIN1	antizyme inhibitor 1	-0.263261	7.83482	-5.23463	3.63558e-05	0.000288866	1.57161
84248	FYTTD1	forty-two-three domain containing 1	-0.30045	6.83235	-5.23341	3.6459e-05	0.000289533	1.66243
6649	SOD3	superoxide dismutase 3	0.435776	4.34981	5.23195	3.65823e-05	0.000290359	2.0479
1981	EIF4G1	eukaryotic translation initiation factor 4 gamma 1	-0.224766	9.73542	-5.23066	3.6692e-05	0.000291076	1.41017
1457	CSNK2A1	casein kinase 2 alpha 1	-0.265238	7.49665	-5.2284	3.68854e-05	0.000292318	1.58595
26628	OR7E47P	olfactory receptor family 7 subfamily E member 47 pseudogene	1.86375	-0.255331	5.22837	3.68876e-05	0.000292318	1.74186
10265	IRX5	iroquois homeobox 5	0.374396	5.62315	5.22695	3.70097e-05	0.000293007	1.79918
201255	LRRC45	leucine rich repeat containing 45	0.302824	6.75185	5.22676	3.70264e-05	0.000293007	1.65246
92312	MEX3A	mex-3 RNA binding family member A	-0.396311	4.94442	-5.22668	3.70329e-05	0.000293007	1.92876
7869	SEMA3B	semaphorin 3B	0.450105	4.48927	5.2246	3.72117e-05	0.000294267	2.0034
27089	UQCRQ	ubiquinol-cytochrome c reductase complex III subunit VII	0.259253	7.12357	5.2201	3.76028e-05	0.000297046	1.59875
29890	RBM15B	RNA binding motif protein 15B	-0.344771	7.18033	-5.32887	3.76594e-05	0.00029722	1.64219
10365	KLF2	Kruppel like factor 2	0.718166	3.48439	5.30649	3.76643e-05	0.00029722	2.21489
738	VPS51	VPS51 subunit of GARP complex	0.400318	6.82543	5.52863	3.77001e-05	0.000297346	1.7552
9786	KIAA0586	KIAA0586	-0.372027	5.24575	-5.21861	3.77334e-05	0.000297385	1.85333
55088	CCDC186	coiled-coil domain containing 186	-0.398592	5.47116	-5.22374	3.77446e-05	0.000297385	1.81645
149473	CCDC24	coiled-coil domain containing 24	0.431173	4.39232	5.21809	3.77784e-05	0.000297495	2.00749
55737	VPS35	VPS35 retromer complex component	-0.257043	7.36822	-5.21514	3.80383e-05	0.000299385	1.56647
114984	FLYWCH2	FLYWCH family member 2	0.393747	5.18855	5.21441	3.8103e-05	0.000299737	1.84461
1075	CTSC	cathepsin C	-0.507468	4.12904	-5.21076	3.84274e-05	0.000302131	2.05337
29959	NRBP1	nuclear receptor binding protein 1	-0.326382	5.68159	-5.20974	3.85187e-05	0.000302603	1.75734
27352	SGSM3	small G protein signaling modulator 3	0.261158	7.10554	5.20964	3.85278e-05	0.000302603	1.57597
283078	MKX	mohawk homeobox	-0.948017	1.92701	-5.20801	3.86737e-05	0.000303591	2.32039
692227	SNORD104	small nucleolar RNA, C/D box 104	0.809217	2.5538	5.20764	3.87066e-05	0.00030369	2.29089
54461	FBXW5	F-box and WD repeat domain containing 5	0.294053	7.19798	5.20725	3.87424e-05	0.000303813	1.5615
170959	ZNF431	zinc finger protein 431	-0.597534	3.4365	-5.20608	3.88475e-05	0.000304477	2.17318
977	CD151	CD151 molecule (Raph blood group)	0.297054	8.19233	5.24355	3.89176e-05	0.000304868	1.48975
1265	CNN2	calponin 2	-0.41789	4.79642	-5.20461	3.89804e-05	0.000305201	1.90682
283237	TTC9C	tetratricopeptide repeat domain 9C	-0.555062	3.44215	-5.20432	3.9007e-05	0.00030525	2.16668
441951	ZFAS1	ZNFX1 antisense RNA 1	0.353019	5.72445	5.20314	3.91135e-05	0.000305924	1.72799
124220	ZG16B	zymogen granule protein 16B	0.432038	4.50756	5.20018	3.93839e-05	0.000307879	1.94321
389541	LAMTOR4	late endosomal/lysosomal adaptor, MAPK and MTOR activator 4	0.304384	6.65668	5.19937	3.94579e-05	0.000308297	1.59874
27242	TNFRSF21	TNF receptor superfamily member 21	-0.304977	6.73381	-5.19778	3.9604e-05	0.000309205	1.58981
64981	MRPL34	mitochondrial ribosomal protein L34	0.347759	5.99221	5.19766	3.96153e-05	0.000309205	1.67647
8462	KLF11	Kruppel like factor 11	0.429487	4.91805	5.19639	3.9732e-05	0.000309955	1.85375
1774	DNASE1L1	deoxyribonuclease 1 like 1	0.377552	5.23604	5.19613	3.97559e-05	0.00030998	1.7934
49854	ZBTB21	zinc finger and BTB domain containing 21	-0.497049	4.43299	-5.19431	3.99245e-05	0.000311133	1.95618
83543	AIF1L	allograft inflammatory factor 1 like	-0.290904	6.34715	-5.19168	4.01689e-05	0.000312876	1.62071
27434	POLM	DNA polymerase mu	0.428503	5.11198	5.19832	4.01931e-05	0.000312903	1.80822
90161	HS6ST2	heparan sulfate 6-O-sulfotransferase 2	-1.10973	1.70534	-5.19101	4.02318e-05	0.000313041	2.27028
374986	MIGA1	mitoguardin 1	-0.417697	4.63326	-5.18992	4.03338e-05	0.000313531	1.90455
51030	TVP23B	trans-golgi network vesicle protein 23 homolog B	-0.413586	4.82327	-5.18989	4.03364e-05	0.000313531	1.86695
4094	MAF	MAF bZIP transcription factor	1.31383	1.28011	5.18905	4.0416e-05	0.000313987	2.2274
81688	C6orf62	chromosome 6 open reading frame 62	-0.263408	7.22858	-5.18776	4.05366e-05	0.000314761	1.51546
8733	GPAA1	glycosylphosphatidylinositol anchor attachment 1	0.311899	8.08116	5.28489	4.05981e-05	0.000315075	1.48185
10629	TAF6L	TATA-box binding protein associated factor 6 like	0.362894	5.46454	5.18617	4.06872e-05	0.000315604	1.73005
91687	CENPL	centromere protein L	-0.414486	4.55465	-5.18548	4.07528e-05	0.00031595	1.90941
51659	GINS2	GINS complex subunit 2	-0.306329	6.06498	-5.18484	4.08132e-05	0.000316255	1.64189
8394	PIP5K1A	phosphatidylinositol-4-phosphate 5-kinase type 1 alpha	-0.255345	7.45169	-5.18429	4.08658e-05	0.0003165	1.48654
57643	ZSWIM5	zinc finger SWIM-type containing 5	-0.562931	3.40689	-5.1823	4.10548e-05	0.000317799	2.12289
4054	LTBP3	latent transforming growth factor beta binding protein 3	0.329376	6.00738	5.18182	4.11007e-05	0.000317991	1.6374
283	ANG	angiogenin	-0.484757	4.20313	-5.18019	4.12571e-05	0.000318984	1.96772
65108	MARCKSL1	MARCKS like 1	0.271391	7.80523	5.18004	4.12716e-05	0.000318984	1.44472
6671	SP4	Sp4 transcription factor	-0.550194	3.74095	-5.17966	4.13081e-05	0.000319103	2.05705
4209	MEF2D	myocyte enhancer factor 2D	0.299432	6.99771	5.1781	4.14582e-05	0.000320097	1.51282
57085	AGTRAP	angiotensin II receptor associated protein	0.385654	5.61303	5.18513	4.1545e-05	0.000320603	1.68815
3177	SLC29A2	solute carrier family 29 member 2	0.308517	6.56611	5.17681	4.15828e-05	0.00032073	1.55599
755	CFAP410	cilia and flagella associated protein 410	0.484441	4.40848	5.17641	4.16208e-05	0.000320858	1.90798
128308	MRPL55	mitochondrial ribosomal protein L55	0.3717	5.75727	5.18108	4.16674e-05	0.000321053	1.66168
7411	VBP1	VHL binding protein 1	-0.309593	6.31163	-5.17346	4.19073e-05	0.000322735	1.58278
81502	HM13	histocompatibility minor 13	0.280857	7.16018	5.17129	4.21193e-05	0.000324202	1.48084
23113	CUL9	cullin 9	0.326575	5.54633	5.16963	4.2283e-05	0.000325295	1.6779
120224	TMEM45B	transmembrane protein 45B	0.384775	5.32804	5.16744	4.24988e-05	0.000326788	1.70998
828	CAPS	calcyphosine	0.749138	2.87236	5.16594	4.26472e-05	0.000327761	2.15917
134548	SOWAHA	sosondowah ankyrin repeat domain family member A	0.986183	2.24477	5.17501	4.27173e-05	0.000328132	2.22428
10576	CCT2	chaperonin containing TCP1 subunit 2	-0.224706	8.6736	-5.16351	4.28889e-05	0.000329115	1.33741
81579	PLA2G12A	phospholipase A2 group XIIA	-0.452793	4.33173	-5.16351	4.2889e-05	0.000329115	1.9034
149951	COMMD7	COMM domain containing 7	0.432569	4.74952	5.16052	4.31885e-05	0.00033117	1.80331
79001	VKORC1	vitamin K epoxide reductase complex subunit 1	0.355854	6.125	5.17015	4.32008e-05	0.00033117	1.57572
25924	MYRIP	myosin VIIA and Rab interacting protein	-0.597211	3.25286	-5.16012	4.32288e-05	0.000331215	2.09886
9130	FAM50A	family with sequence similarity 50 member A	0.332217	6.35562	5.16251	4.35028e-05	0.000333145	1.53755
1063	CENPF	centromere protein F	-0.277962	7.78981	-5.157	4.35439e-05	0.00033329	1.39334
100128822	LINC01003	long intergenic non-protein coding RNA 1003	0.667562	3.53366	5.18064	4.39405e-05	0.000336154	2.03222
9100	USP10	ubiquitin specific peptidase 10	-0.268945	6.88336	-5.1527	4.39818e-05	0.000336298	1.46769
81622	UNC93B1	unc-93 homolog B1, TLR signaling regulator	0.401912	5.18687	5.15167	4.40867e-05	0.000336929	1.69874
533	ATP6V0B	ATPase H+ transporting V0 subunit b	0.277417	8.07531	5.1563	4.41345e-05	0.000337123	1.35746
92196	DAPL1	death associated protein like 1	1.86689	0.254087	5.1558	4.41859e-05	0.000337344	1.84121
11234	HPS5	HPS5 biogenesis of lysosomal organelles complex 2 subunit 2	-0.392388	4.67277	-5.15032	4.42255e-05	0.000337475	1.80401
51361	HOOK1	hook microtubule tethering protein 1	-0.353296	6.22149	-5.15536	4.47078e-05	0.000340982	1.53423
55749	CCAR1	cell division cycle and apoptosis regulator 1	-0.332105	6.62025	-5.15419	4.48286e-05	0.000341661	1.48236
54386	TERF2IP	TERF2 interacting protein	-0.277019	6.92041	-5.14438	4.48422e-05	0.000341661	1.44442
730051	ZNF814	zinc finger protein 814	0.520276	3.7736	5.14398	4.48835e-05	0.000341802	1.95575
54855	TENT5C	terminal nucleotidyltransferase 5C	0.588947	3.71299	5.14374	4.49091e-05	0.000341824	1.96685
6228	RPS23	ribosomal protein S23	0.218812	8.98142	5.14304	4.49817e-05	0.000342203	1.26435
57575	PCDH10	protocadherin 10	-0.98426	2.02737	-5.14162	4.51313e-05	0.000343167	2.17838
203062	TSNARE1	t-SNARE domain containing 1	0.572055	3.47093	5.14109	4.51865e-05	0.000343413	2.00479
5010	CLDN11	claudin 11	-0.342419	5.24336	-5.14078	4.52192e-05	0.000343488	1.67151
3676	ITGA4	integrin subunit alpha 4	-0.860907	2.46228	-5.14038	4.52619e-05	0.000343552	2.15798
5451	POU2F1	POU class 2 homeobox 1	-0.373715	5.09562	-5.14027	4.52734e-05	0.000343552	1.69863
54973	INTS11	integrator complex subunit 11	0.28261	6.70469	5.13778	4.5536e-05	0.00034537	1.44918
81576	YJU2B	YJU2 splicing factor homolog B	0.361776	5.01789	5.13677	4.56435e-05	0.000346011	1.69568
3213	HOXB3	homeobox B3	0.511056	3.79728	5.13588	4.57377e-05	0.000346551	1.93261
101927167	GATA2-AS1	GATA2 antisense RNA 1	-0.39661	5.47478	-5.14025	4.58114e-05	0.000346864	1.62118
65220	NADK	NAD kinase	0.273266	6.6929	5.13506	4.58252e-05	0.000346864	1.44411
9797	TATDN2	TatD DNase domain containing 2	-0.313986	6.61909	-5.13481	4.58523e-05	0.000346893	1.45526
57132	CHMP1B	charged multivesicular body protein 1B	0.308011	6.06538	5.1345	4.58851e-05	0.000346967	1.51879
3838	KPNA2	karyopherin subunit alpha 2	-0.248627	8.00186	-5.13234	4.61168e-05	0.000348474	1.3178
101410533	YTHDF3-DT	YTHDF3 divergent transcript	1.0117	1.73393	5.13187	4.61678e-05	0.000348474	2.15383
54529	ASNSD1	asparagine synthetase domain containing 1	-0.312588	5.87069	-5.13184	4.61709e-05	0.000348474	1.54591
200634	KRTCAP3	keratinocyte associated protein 3	0.317552	6.07287	5.13178	4.61772e-05	0.000348474	1.51139
56262	LRRC8A	leucine rich repeat containing 8 VRAC subunit A	0.369442	9.33016	5.81252	4.63346e-05	0.0003493	1.48499
51232	CRIM1	cysteine rich transmembrane BMP regulator 1	-0.374231	5.43775	-5.1303	4.63364e-05	0.0003493	1.61358
115817	DHRS1	dehydrogenase/reductase 1	0.403838	4.95801	5.13012	4.63564e-05	0.0003493	1.69162
85236	H2BC12	H2B clustered histone 12	0.460525	4.1305	5.12751	4.66391e-05	0.000351254	1.84939
23259	DDHD2	DDHD domain containing 2	-0.334209	5.56315	-5.12454	4.69629e-05	0.000353516	1.57784
84299	MIEN1	migration and invasion enhancer 1	0.303564	6.83801	5.12428	4.69915e-05	0.000353554	1.40315
54439	RBM27	RNA binding motif protein 27	-0.326072	6.1039	-5.12388	4.70346e-05	0.000353701	1.4942
8467	SMARCA5	SWI/SNF related, matrix associated, actin dependent regulator of chromatin, subfamily a, member 5	-0.279621	7.65568	-5.12315	4.71148e-05	0.000354127	1.32521
8450	CUL4B	cullin 4B	-0.28046	6.55798	-5.12203	4.72377e-05	0.000354873	1.43206
2140	EYA3	EYA transcriptional coactivator and phosphatase 3	-0.314717	5.56084	-5.12153	4.72926e-05	0.000355108	1.57069
[truncated: 12,922 more rows]

## Sheet: Fucotrim II
Supplementary Table II: 7499 significant differentially expressed genes in CWR22RV1 prostate cancer cells treated with the fucosylation inhibitor Fucotrim II
EntrezID	Symbol	Gene name	logFC	AveExpr	t	P.Value	adj.P.Val	B
100093630	SNHG8	small nucleolar RNA host gene 8	1.69548	6.83831	28.3982	1.59687e-10	2.37774e-06	14.6537
6286	S100P	S100 calcium binding protein P	2.17791	5.45218	25.0598	5.17595e-10	2.95273e-06	13.4638
10202	DHRS2	dehydrogenase/reductase 2	-3.08559	5.86989	-24.65	6.04241e-10	2.95273e-06	13.1007
2298	FOXD4	forkhead box D4	1.58644	6.0722	23.764	8.51772e-10	2.95273e-06	13.1231
26873	OPLAH	5-oxoprolinase, ATP-hydrolysing	1.5836	6.46511	23.3819	9.91514e-10	2.95273e-06	13.0118
3486	IGFBP3	insulin like growth factor binding protein 3	-1.74813	6.98687	-22.7852	1.26313e-09	3.13468e-06	12.7809
4495	MT1G	metallothionein 1G	2.00471	4.19162	22.284	1.5554e-09	3.30855e-06	12.2042
3158	HMGCS2	3-hydroxy-3-methylglutaryl-CoA synthase 2	1.75348	5.59407	21.8331	1.88308e-09	3.40996e-06	12.3568
5649	RELN	reelin	2.65512	3.24596	21.6231	2.06109e-09	3.40996e-06	11.367
699	BUB1	BUB1 mitotic checkpoint serine/threonine kinase	-1.43162	6.01269	-20.9758	2.73762e-09	3.8467e-06	12.0061
25759	SHC2	SHC adaptor protein 2	1.6029	5.31419	20.5321	3.34198e-09	3.8467e-06	11.806
6690	SPINK1	serine peptidase inhibitor Kazal type 1	1.33899	6.3071	20.5104	3.37507e-09	3.8467e-06	11.8619
1062	CENPE	centromere protein E	-1.73915	5.59586	-20.5031	3.38642e-09	3.8467e-06	11.7417
3911	LAMA5	laminin subunit alpha 5	1.3942	7.92084	20.3589	3.61678e-09	3.8467e-06	11.8164
8558	CDK10	cyclin dependent kinase 10	1.23038	7.86529	20.1059	4.06384e-09	3.88649e-06	11.7035
7113	TMPRSS2	transmembrane serine protease 2	1.40205	5.41326	20.0471	4.17621e-09	3.88649e-06	11.6118
890	CCNA2	cyclin A2	-1.19746	6.76018	-19.3904	5.69448e-09	4.51871e-06	11.3612
84366	PRAC1	PRAC1 small nuclear protein	1.58471	4.56366	19.2832	5.99605e-09	4.51871e-06	11.1709
4493	MT1E	metallothionein 1E	1.39915	5.20823	19.1876	6.27969e-09	4.51871e-06	11.2143
4501	MT1X	metallothionein 1X	1.6959	4.75985	18.9732	6.9712e-09	4.51871e-06	11.0644
27132	CPNE7	copine 7	1.11887	7.29119	18.9634	7.00468e-09	4.51871e-06	11.1701
3425	IDUA	alpha-L-iduronidase	1.73502	4.60168	18.8457	7.42199e-09	4.51871e-06	10.9832
575	ADGRB1	adhesion G protein-coupled receptor B1	1.39674	5.07921	18.8202	7.51594e-09	4.51871e-06	11.035
5349	FXYD3	FXYD domain containing ion transport regulator 3	1.42257	7.11649	18.7658	7.72063e-09	4.51871e-06	11.0737
83719	YPEL3	yippee like 3	1.78932	4.41369	18.6595	8.1389e-09	4.51871e-06	10.8658
85320	ABCC11	ATP binding cassette subfamily C member 11	2.26718	3.41385	18.6547	8.15849e-09	4.51871e-06	10.5005
6277	S100A6	S100 calcium binding protein A6	1.28889	5.8804	18.646	8.19377e-09	4.51871e-06	10.9989
139728	PNCK	pregnancy up-regulated nonubiquitous CaM kinase	1.31189	5.4896	18.56	8.55354e-09	4.53813e-06	10.9422
157313	CDCA2	cell division cycle associated 2	-1.25726	5.85638	-18.4884	8.86591e-09	4.53813e-06	10.9016
26586	CKAP2	cytoskeleton associated protein 2	-1.20218	7.03334	-18.4271	9.14331e-09	4.53813e-06	10.9047
84958	SYTL1	synaptotagmin like 1	1.53311	5.15582	18.1876	1.03235e-08	4.80418e-06	10.7422
55635	DEPDC1	DEP domain containing 1	-1.31909	6.39797	-18.1874	1.03246e-08	4.80418e-06	10.776
113220	KIF12	kinesin family member 12	1.21881	6.34702	18.0387	1.11412e-08	5.02707e-06	10.7091
1063	CENPF	centromere protein F	-1.11572	7.45614	-17.7945	1.2641e-08	5.53603e-06	10.5873
3913	LAMB2	laminin subunit beta 2	1.03084	7.47308	17.6101	1.3922e-08	5.9228e-06	10.4916
24137	KIF4A	kinesin family member 4A	-1.22743	6.04157	-17.5324	1.45038e-08	5.99895e-06	10.4378
891	CCNB1	cyclin B1	-1.2551	7.34271	-17.3738	1.57763e-08	6.34889e-06	10.3673
9787	DLGAP5	DLG associated protein 5	-1.32082	5.24978	-17.2982	1.64259e-08	6.43638e-06	10.2705
43	ACHE	acetylcholinesterase (Cartwright blood group)	1.57899	4.67023	17.2391	1.6954e-08	6.47296e-06	10.2336
1894	ECT2	epithelial cell transforming 2	-1.12332	6.8724	-17.1667	1.7627e-08	6.51764e-06	10.257
22943	DKK1	dickkopf WNT signaling pathway inhibitor 1	-1.81406	5.04793	-17.1333	1.79465e-08	6.51764e-06	10.1386
4751	NEK2	NIMA related kinase 2	-1.07349	6.48833	-17.0712	1.85599e-08	6.57991e-06	10.2048
816	CAMK2B	calcium/calmodulin dependent protein kinase II beta	1.37189	4.5943	16.9516	1.98057e-08	6.76032e-06	10.0815
4685	NCAM2	neural cell adhesion molecule 2	-1.37948	5.54528	-16.8946	2.04311e-08	6.76032e-06	10.0843
26512	INTS6	integrator complex subunit 6	-1.31481	5.09149	-16.8825	2.05673e-08	6.76032e-06	10.0441
8722	CTSF	cathepsin F	1.43696	5.86716	16.8545	2.08848e-08	6.76032e-06	10.0867
3832	KIF11	kinesin family member 11	-1.05705	7.0117	-16.5786	2.43228e-08	7.70568e-06	9.93608
55165	CEP55	centrosomal protein 55	-1.17019	5.61908	-16.4992	2.54235e-08	7.85889e-06	9.88105
9024	BRSK2	BR serine/threonine kinase 2	1.65576	3.97078	16.4419	2.62538e-08	7.85889e-06	9.72702
55771	PRR11	proline rich 11	-1.55915	4.65631	-16.4056	2.67931e-08	7.85889e-06	9.72692
54443	ANLN	anillin actin binding protein	-1.19126	7.54814	-16.3953	2.69488e-08	7.85889e-06	9.8313
23671	TMEFF2	transmembrane protein with EGF like and two follistatin like domains 2	1.07692	5.78265	16.3518	2.76183e-08	7.85889e-06	9.81057
54344	DPM3	dolichyl-phosphate mannosyltransferase subunit 3, regulatory	1.72398	5.53026	16.3249	2.80401e-08	7.85889e-06	9.79286
375607	NAT16	N-acetyltransferase 16 (putative)	2.02515	3.80028	16.296	2.8501e-08	7.85889e-06	9.60556
84572	GNPTG	N-acetylglucosamine-1-phosphate transferase subunit gamma	1.39078	5.2449	16.1299	3.13243e-08	8.48035e-06	9.68008
10811	NOXA1	NADPH oxidase activator 1	1.42925	4.60193	16.0239	3.32837e-08	8.78865e-06	9.59204
25837	RAB26	RAB26, member RAS oncogene family	1.37658	4.95133	15.958	3.45718e-08	8.78865e-06	9.5752
23657	SLC7A11	solute carrier family 7 member 11	-1.36363	6.32798	-15.9313	3.51088e-08	8.78865e-06	9.5726
8644	AKR1C3	aldo-keto reductase family 1 member C3	1.23681	5.30009	15.9306	3.51225e-08	8.78865e-06	9.5693
55761	TTC17	tetratricopeptide repeat domain 17	1.2492	6.9457	15.9163	3.54143e-08	8.78865e-06	9.55673
22974	TPX2	TPX2 microtubule nucleation factor	-1.07351	7.39946	-15.7603	3.87739e-08	9.46465e-06	9.46487
10103	TSPAN1	tetraspanin 1	1.42443	6.0993	15.707	3.99994e-08	9.47441e-06	9.441
57658	CALCOCO1	calcium binding and coiled-coil domain 1	1.13578	5.78548	15.6818	4.05959e-08	9.47441e-06	9.42808
216	ALDH1A1	aldehyde dehydrogenase 1 family member A1	-1.86295	5.82724	-15.6765	4.07228e-08	9.47441e-06	9.41965
64151	NCAPG	non-SMC condensin I complex subunit G	-1.33995	5.943	-15.6034	4.25084e-08	9.65952e-06	9.38245
55872	PBK	PDZ binding kinase	-1.04188	7.25333	-15.5912	4.28159e-08	9.65952e-06	9.36557
81786	TRIM7	tripartite motif containing 7	1.35931	5.31384	15.5202	4.46502e-08	9.92302e-06	9.33319
57082	KNL1	kinetochore scaffold 1	-1.3694	5.92537	-15.3999	4.79587e-08	1.05016e-05	9.26296
3161	HMMR	hyaluronan mediated motility receptor	-1.20058	6.14499	-15.3718	4.87698e-08	1.05244e-05	9.24566
55157	DARS2	aspartyl-tRNA synthetase 2, mitochondrial	-0.946757	7.09574	-15.3041	5.07854e-08	1.0642e-05	9.19371
410	ARSA	arylsulfatase A	0.988981	6.34618	15.3012	5.08754e-08	1.0642e-05	9.19612
3249	HPN	hepsin	1.33319	4.52943	15.2822	5.14591e-08	1.0642e-05	9.17124
375775	PNPLA7	patatin like phospholipase domain containing 7	1.4262	4.66213	15.2022	5.39966e-08	1.10138e-05	9.13164
51512	GTSE1	G2 and S-phase expressed 1	-0.966425	6.43312	-15.0724	5.84135e-08	1.15511e-05	9.06041
80279	CDK5RAP3	CDK5 regulatory subunit associated protein 3	1.24496	7.80223	15.0605	5.88384e-08	1.15511e-05	9.03601
55321	TMEM74B	transmembrane protein 74B	1.56415	5.03588	15.047	5.93263e-08	1.15511e-05	9.05017
1073	CFL2	cofilin 2	-1.21532	5.30025	-15.0357	5.97338e-08	1.15511e-05	9.03959
148327	CREB3L4	cAMP responsive element binding protein 3 like 4	0.957654	6.99558	14.975	6.19913e-08	1.1829e-05	8.98807
90557	CCDC74A	coiled-coil domain containing 74A	0.922727	6.51949	14.9495	6.29691e-08	1.1829e-05	8.97776
114800	CCDC85A	coiled-coil domain containing 85A	1.66724	4.04347	14.9344	6.35539e-08	1.1829e-05	8.92603
10942	PRSS21	serine protease 21	1.406	4.57752	14.8893	6.53374e-08	1.19906e-05	8.94368
11152	WDR45	WD repeat domain 45	1.01985	5.27578	14.833	6.76449e-08	1.19906e-05	8.92172
146429	SLC22A31	solute carrier family 22 member 31	2.09252	2.69525	14.8171	6.83127e-08	1.19906e-05	8.46253
5310	PKD1	polycystin 1, transient receptor potential channel interacting	1.12135	7.49721	14.8049	6.88327e-08	1.19906e-05	8.87714
150468	CKAP2L	cytoskeleton associated protein 2 like	-1.24457	5.52366	-14.7885	6.95321e-08	1.19906e-05	8.89408
10112	KIF20A	kinesin family member 20A	-1.03052	5.9632	-14.7752	7.01097e-08	1.19906e-05	8.88372
81624	DIAPH3	diaphanous related formin 3	-1.03619	5.81007	-14.7645	7.05753e-08	1.19906e-05	8.87871
79801	SHCBP1	SHC binding and spindle associated 1	-1.03732	5.62163	-14.7579	7.08643e-08	1.19906e-05	8.8757
59307	SIGIRR	single Ig and TIR domain containing	1.08702	5.80864	14.729	7.21467e-08	1.20704e-05	8.85144
148	ADRA1A	adrenoceptor alpha 1A	1.49986	4.37896	14.6945	7.3713e-08	1.21954e-05	8.81676
3838	KPNA2	karyopherin subunit alpha 2	-0.93329	7.72596	-14.6483	7.58668e-08	1.24138e-05	8.77816
960	CD44	CD44 molecule (Indian blood group)	0.982669	6.59073	14.6045	7.79757e-08	1.25774e-05	8.75915
4604	MYBPC1	myosin binding protein C1	1.79088	3.32105	14.5926	7.85557e-08	1.25774e-05	8.59071
55388	MCM10	minichromosome maintenance 10 replication initiation factor	-0.989868	5.98709	-14.5699	7.96825e-08	1.2622e-05	8.7547
5589	PRKCSH	protein kinase C substrate 80K-H	1.09124	8.87371	14.4938	8.35924e-08	1.3102e-05	8.67657
146802	SLC47A2	solute carrier family 47 member 2	1.24088	4.65067	14.4514	8.58618e-08	1.33175e-05	8.68086
6154	RPL26	ribosomal protein L26	0.86365	9.11518	14.407	8.83086e-08	1.34734e-05	8.6208
283431	GAS2L3	growth arrest specific 2 like 3	-1.48184	5.04879	-14.3651	9.06923e-08	1.34734e-05	8.62143
81930	KIF18A	kinesin family member 18A	-1.58086	4.30893	-14.3637	9.07744e-08	1.34734e-05	8.54796
6790	AURKA	aurora kinase A	-1.22751	5.77574	-14.3628	9.08247e-08	1.34734e-05	8.62782
83546	RTBDN	retbindin	1.607	3.75051	14.353	9.13908e-08	1.34734e-05	8.54814
2115	ETV1	ETS variant transcription factor 1	-1.31339	4.5391	-14.278	9.58708e-08	1.38724e-05	8.53992
51310	SLC22A17	solute carrier family 22 member 17	1.53451	3.23939	14.2719	9.62439e-08	1.38724e-05	8.39565
92714	ARRDC1	arrestin domain containing 1	0.864088	6.70469	14.2492	9.76548e-08	1.38724e-05	8.52747
4485	MST1	macrophage stimulating 1	1.69321	4.6744	14.2339	9.86185e-08	1.38724e-05	8.54532
2668	GDNF	glial cell derived neurotrophic factor	1.33016	3.76916	14.2317	9.87558e-08	1.38724e-05	8.4812
441951	ZFAS1	ZNFX1 antisense RNA 1	0.930796	5.89236	14.2131	9.99432e-08	1.3908e-05	8.52021
81563	C1orf21	chromosome 1 open reading frame 21	0.954518	5.84864	14.1979	1.00923e-07	1.39143e-05	8.5113
4288	MKI67	marker of proliferation Ki-67	-0.819117	8.37091	-14.1689	1.02826e-07	1.39242e-05	8.46217
55191	NADSYN1	NAD synthetase 1	0.942767	5.62697	14.1542	1.03804e-07	1.39242e-05	8.48758
51412	ACTL6B	actin like 6B	1.47155	3.40543	14.1457	1.04371e-07	1.39242e-05	8.36448
100507303	SNHG19	small nucleolar RNA host gene 19	1.91155	3.70059	14.1403	1.04736e-07	1.39242e-05	8.40945
7153	TOP2A	DNA topoisomerase II alpha	-0.936513	8.12696	-14.1108	1.06754e-07	1.39836e-05	8.42468
5347	PLK1	polo like kinase 1	-1.18516	6.58325	-14.1063	1.0706e-07	1.39836e-05	8.44487
701	BUB1B	BUB1 mitotic checkpoint serine/threonine kinase B	-1.04842	6.6739	-14.0441	1.11468e-07	1.43965e-05	8.40045
22998	LIMCH1	LIM and calponin homology domains 1	-0.829103	7.46558	-14.0308	1.12432e-07	1.43965e-05	8.37682
157570	ESCO2	establishment of sister chromatid cohesion N-acetyltransferase 2	-1.056	5.76184	-14.0214	1.13122e-07	1.43965e-05	8.40677
100463486	MTRNR2L8	MT-RNR2 like 8	2.43845	1.99842	13.9804	1.16183e-07	1.4594e-05	7.60721
4537	ND3	NADH dehydrogenase subunit 3	1.60951	10.1509	13.9744	1.16634e-07	1.4594e-05	8.34853
4093	SMAD9	SMAD family member 9	-1.04497	5.35249	-13.9469	1.18754e-07	1.47353e-05	8.36369
29127	RACGAP1	Rac GTPase activating protein 1	-0.828168	7.17417	-13.9177	1.21043e-07	1.48891e-05	8.30524
284001	CCDC57	coiled-coil domain containing 57	1.02696	6.36707	13.8953	1.22829e-07	1.48891e-05	8.29909
114822	RHPN1	rhophilin Rho GTPase binding protein 1	1.0632	7.16348	13.8933	1.22992e-07	1.48891e-05	8.28448
1983	EIF5	eukaryotic translation initiation factor 5	-0.817586	7.59939	-13.8202	1.29039e-07	1.54951e-05	8.23319
7272	TTK	TTK protein kinase	-1.06635	5.28574	-13.7758	1.32884e-07	1.573e-05	8.25236
286827	TRIM59	tripartite motif containing 59	-1.11886	5.50786	-13.7732	1.33108e-07	1.573e-05	8.24847
4513	COX2	cytochrome c oxidase subunit II	1.49025	13.3961	13.7221	1.37689e-07	1.60735e-05	8.21313
11189	CELF3	CUGBP Elav-like family member 3	1.14657	4.8157	13.7168	1.38174e-07	1.60735e-05	8.21384
1434	CSE1L	chromosome segregation 1 like	-0.817682	8.12873	-13.5919	1.50164e-07	1.72729e-05	8.07225
2730	GCLM	glutamate-cysteine ligase modifier subunit	-1.06088	6.14915	-13.5855	1.50804e-07	1.72729e-05	8.10611
81610	FAM83D	family with sequence similarity 83 member D	-1.17569	5.52868	-13.5647	1.52926e-07	1.73822e-05	8.10947
29899	GPSM2	G protein signaling modulator 2	-1.08702	5.05343	-13.5437	1.55093e-07	1.7495e-05	8.09952
440145	MZT1	mitotic spindle organizing protein 1	-0.991087	6.07168	-13.4857	1.61262e-07	1.79308e-05	8.03933
3000	GUCY2D	guanylate cyclase 2D, retinal	0.838712	6.31911	13.4847	1.61365e-07	1.79308e-05	8.02052
11012	KLK11	kallikrein related peptidase 11	1.78152	3.06828	13.4618	1.63882e-07	1.80756e-05	7.87386
6695	SPOCK1	SPARC (osteonectin), cwcv and kazal like domains proteoglycan 1	1.08875	4.84195	13.4482	1.65394e-07	1.81082e-05	8.03467
10615	SPAG5	sperm associated antigen 5	-0.805955	7.35187	-13.4179	1.68818e-07	1.83482e-05	7.95942
6164	RPL34	ribosomal protein L34	0.900482	7.83958	13.3904	1.7199e-07	1.85575e-05	7.93179
390	RND3	Rho family GTPase 3	-2.04674	3.3984	-13.3637	1.75136e-07	1.8761e-05	7.65971
9028	RHBDL1	rhomboid like 1	1.03697	4.8455	13.3454	1.77324e-07	1.87703e-05	7.96511
142678	MIB2	MIB E3 ubiquitin protein ligase 2	0.908666	6.38868	13.3345	1.78651e-07	1.87703e-05	7.91398
5662	PSD	pleckstrin and Sec7 domain containing	0.933579	6.00275	13.3315	1.79005e-07	1.87703e-05	7.923
84950	PRPF38A	pre-mRNA processing factor 38A	-0.938805	5.79966	-13.3055	1.82205e-07	1.89722e-05	7.92298
114915	EPB41L4A-AS1	EPB41L4A antisense RNA 1	1.37827	4.51422	13.254	1.88739e-07	1.95161e-05	7.90516
2166	FAAH	fatty acid amide hydrolase	0.915913	5.40503	13.1875	1.97545e-07	2.02858e-05	7.84155
56667	MUC13	mucin 13, cell surface associated	1.01379	6.79688	13.1316	2.05296e-07	2.09374e-05	7.76124
781	CACNA2D1	calcium voltage-gated channel auxiliary subunit alpha2delta 1	-1.25643	5.89157	-13.0955	2.10481e-07	2.10588e-05	7.77766
2902	GRIN1	glutamate ionotropic receptor NMDA type subunit 1	0.863429	7.2229	13.0899	2.11304e-07	2.10588e-05	7.72427
374395	TMEM179B	transmembrane protein 179B	1.0232	6.01546	13.0718	2.13965e-07	2.10588e-05	7.73964
991	CDC20	cell division cycle 20	-1.18745	7.2412	-13.0704	2.14178e-07	2.10588e-05	7.71852
9818	NUP58	nucleoporin 58	-0.808045	6.82611	-13.0677	2.14584e-07	2.10588e-05	7.72219
65010	SLC26A6	solute carrier family 26 member 6	0.984649	6.19175	13.0591	2.15857e-07	2.10588e-05	7.72491
10898	CPSF4	cleavage and polyadenylation specific factor 4	0.77263	7.01178	13.045	2.17983e-07	2.10588e-05	7.69518
1810	DR1	down-regulator of transcription 1	-0.845054	6.52872	-13.0377	2.19092e-07	2.10588e-05	7.70918
1164	CKS2	CDC28 protein kinase regulatory subunit 2	-0.900955	6.0994	-13.0369	2.19215e-07	2.10588e-05	7.72376
80155	NAA15	N-alpha-acetyltransferase 15, NatA auxiliary subunit	-0.829628	6.82041	-12.9798	2.281e-07	2.16433e-05	7.65942
2037	EPB41L2	erythrocyte membrane protein band 4.1 like 2	-1.24574	4.32387	-12.9792	2.28206e-07	2.16433e-05	7.69824
60674	GAS5	growth arrest specific 5	0.90357	7.55067	12.9352	2.35325e-07	2.17935e-05	7.60871
10512	SEMA3C	semaphorin 3C	-1.11817	6.54659	-12.9319	2.35869e-07	2.17935e-05	7.63579
6158	RPL28	ribosomal protein L28	1.07774	9.51663	12.9277	2.36557e-07	2.17935e-05	7.60851
642658	SCX	scleraxis bHLH transcription factor	1.57327	4.37162	12.9276	2.36583e-07	2.17935e-05	7.68145
358	AQP1	aquaporin 1 (Colton blood group)	1.78193	3.96492	12.9244	2.37109e-07	2.17935e-05	7.66695
29801	ZDHHC8	zinc finger DHHC-type palmitoyltransferase 8	0.949703	5.71885	12.8456	2.50597e-07	2.28166e-05	7.58766
9493	KIF23	kinesin family member 23	-0.965585	6.25891	-12.8416	2.51304e-07	2.28166e-05	7.57871
1021	CDK6	cyclin dependent kinase 6	-0.954417	5.32097	-12.8264	2.54002e-07	2.29217e-05	7.60227
3714	JAG2	jagged canonical Notch ligand 2	0.968171	6.40876	12.8062	2.57663e-07	2.3112e-05	7.53561
6520	SLC3A2	solute carrier family 3 member 2	1.0257	7.90524	12.793	2.60069e-07	2.31882e-05	7.50233
100126780	SNAR-G1	small NF90 (ILF3) associated RNA G1	3.39843	0.811377	12.7769	2.63051e-07	2.33145e-05	5.95596
91289	LMF2	lipase maturation factor 2	0.911844	7.56958	12.7627	2.65698e-07	2.34097e-05	7.48236
4579	TRNY	tRNA	3.71363	2.26984	12.7444	2.69179e-07	2.34256e-05	6.97034
8718	TNFRSF25	TNF receptor superfamily member 25	1.18625	4.81843	12.7417	2.69694e-07	2.34256e-05	7.54552
79733	E2F8	E2F transcription factor 8	-1.0702	4.69192	-12.7301	2.71915e-07	2.34256e-05	7.54365
10484	SEC23A	SEC23 homolog A, COPII coat complex component	-0.896165	6.03098	-12.7248	2.72931e-07	2.34256e-05	7.50166
9961	MVP	major vault protein	0.806888	7.15579	12.7136	2.75124e-07	2.34256e-05	7.4513
78987	CRELD1	cysteine rich with EGF like domains 1	0.808925	6.69666	12.7086	2.76093e-07	2.34256e-05	7.4566
9631	NUP155	nucleoporin 155	-0.816313	6.41828	-12.7046	2.7689e-07	2.34256e-05	7.47112
728392	LOC728392	uncharacterized LOC728392	2.08751	3.74065	12.6703	2.83733e-07	2.38488e-05	7.47645
1719	DHFR	dihydrofolate reductase	-0.835421	6.91145	-12.6529	2.87283e-07	2.38488e-05	7.41846
9918	NCAPD2	non-SMC condensin I complex subunit D2	-0.779108	8.37781	-12.6526	2.87337e-07	2.38488e-05	7.39756
29948	OSGIN1	oxidative stress induced growth inhibitor 1	-1.31735	4.28342	-12.6479	2.88299e-07	2.38488e-05	7.46947
80162	PGGHG	protein-glucosylgalactosylhydroxylysine glucosidase	1.35765	4.47064	12.6302	2.91979e-07	2.39321e-05	7.47291
996	CDC27	cell division cycle 27	-0.999186	6.34736	-12.6276	2.92521e-07	2.39321e-05	7.41953
9463	PICK1	protein interacting with PRKCA 1	0.844493	6.18383	12.6149	2.95188e-07	2.39779e-05	7.40233
150776	SMPD4BP	sphingomyelin phosphodiesterase 4B, pseudogene	1.31636	5.56704	12.6096	2.96302e-07	2.39779e-05	7.42268
55568	GALNT10	polypeptide N-acetylgalactosaminyltransferase 10	0.885109	6.58394	12.599	2.98568e-07	2.40307e-05	7.3782
23310	NCAPD3	non-SMC condensin II complex subunit D3	-0.751667	7.7319	-12.5744	3.03876e-07	2.43264e-05	7.34369
5986	RFNG	RFNG O-fucosylpeptide 3-beta-N-acetylglucosaminyltransferase	0.887394	5.81619	12.5557	3.07976e-07	2.45228e-05	7.37214
694	BTG1	BTG anti-proliferation factor 1	0.83226	8.05957	12.5348	3.12644e-07	2.45452e-05	7.30967
5834	PYGB	glycogen phosphorylase B	0.922382	5.88228	12.5285	3.14079e-07	2.45452e-05	7.34937
22885	ABLIM3	actin binding LIM protein family member 3	1.01244	4.64123	12.5256	3.14722e-07	2.45452e-05	7.39508
222183	SRRM3	serine/arginine repetitive matrix 3	0.854057	5.79597	12.525	3.14851e-07	2.45452e-05	7.35018
56992	KIF15	kinesin family member 15	-0.987789	5.29283	-12.5175	3.16567e-07	2.45504e-05	7.38135
338707	B4GALNT4	beta-1,4-N-acetyl-galactosaminyltransferase 4	1.02315	5.93864	12.4924	3.22351e-07	2.47413e-05	7.3205
342918	C19orf81	chromosome 19 open reading frame 81	1.80899	2.85527	12.4658	3.28597e-07	2.50816e-05	7.20225
54587	MXRA8	matrix remodeling associated 8	0.936359	5.22905	12.4593	3.30153e-07	2.50816e-05	7.32554
9926	LPGAT1	lysophosphatidylglycerol acyltransferase 1	-0.790671	7.51536	-12.4475	3.32977e-07	2.51677e-05	7.25192
23204	ARL6IP1	ADP ribosylation factor like GTPase 6 interacting protein 1	-0.732412	8.24884	-12.4382	3.35251e-07	2.52116e-05	7.23718
4001	LMNB1	lamin B1	-0.719408	8.15614	-12.4182	3.40141e-07	2.53356e-05	7.2225
5799	PTPRN2	protein tyrosine phosphatase receptor type N2	0.877288	6.32419	12.4175	3.40303e-07	2.53356e-05	7.25043
5360	PLTP	phospholipid transfer protein	1.33351	4.69281	12.3767	3.50563e-07	2.59221e-05	7.28551
3842	TNPO1	transportin 1	-0.795518	7.48432	-12.3669	3.53053e-07	2.59221e-05	7.19153
55143	CDCA8	cell division cycle associated 8	-0.878858	5.85316	-12.3637	3.53893e-07	2.59221e-05	7.2424
563	AZGP1	alpha-2-glycoprotein 1, zinc-binding	0.89106	5.88584	12.3588	3.55146e-07	2.59221e-05	7.22247
8218	CLTCL1	clathrin heavy chain like 1	1.21159	4.22626	12.3359	3.61146e-07	2.62316e-05	7.26353
10188	TNK2	tyrosine kinase non receptor 2	1.11187	5.79742	12.3215	3.64948e-07	2.62966e-05	7.19837
23089	PEG10	paternally expressed 10	-0.76151	10.2934	-12.3124	3.67406e-07	2.62966e-05	7.15663
29843	SENP1	SUMO specific peptidase 1	-0.833972	5.94294	-12.3106	3.67886e-07	2.62966e-05	7.19778
6241	RRM2	ribonucleotide reductase regulatory subunit M2	-0.821128	8.45606	-12.3021	3.70179e-07	2.62966e-05	7.13324
6748	SSR4	signal sequence receptor subunit 4	0.964	7.43483	12.2978	3.71327e-07	2.62966e-05	7.13534
1135	CHRNA2	cholinergic receptor nicotinic alpha 2 subunit	0.94743	6.52949	12.293	3.72638e-07	2.62966e-05	7.14967
53635	PTOV1	PTOV1 extended AT-hook containing adaptor protein	0.779024	7.17304	12.2852	3.74771e-07	2.63133e-05	7.12927
37	ACADVL	acyl-CoA dehydrogenase very long chain	0.726389	9.32632	12.2793	3.76409e-07	2.63133e-05	7.12086
9055	PRC1	protein regulator of cytokinesis 1	-0.750996	7.59459	-12.2617	3.81286e-07	2.65297e-05	7.10909
3799	KIF5B	kinesin family member 5B	-0.760158	8.25513	-12.248	3.85142e-07	2.65912e-05	7.0924
275	AMT	aminomethyltransferase	1.76643	3.90172	12.2371	3.88248e-07	2.65912e-05	7.18679
23521	RPL13A	ribosomal protein L13a	0.998454	10.5583	12.2346	3.88974e-07	2.65912e-05	7.10933
9516	LITAF	lipopolysaccharide induced TNF factor	1.2367	4.16271	12.2256	3.91549e-07	2.65912e-05	7.18366
9314	KLF4	Kruppel like factor 4	0.93607	5.7104	12.221	3.92881e-07	2.65912e-05	7.12574
2286	FKBP2	FKBP prolyl isomerase 2	0.869556	6.20408	12.2181	3.93712e-07	2.65912e-05	7.10349
440905	FAR2P1	fatty acyl-CoA reductase 2 pseudogene 1	2.12619	5.95426	12.2062	3.97192e-07	2.65912e-05	7.10994
124220	ZG16B	zymogen granule protein 16B	0.988721	4.66053	12.2034	3.98017e-07	2.65912e-05	7.15874
120071	LARGE2	LARGE xylosyl- and glucuronyltransferase 2	0.797281	5.67171	12.2026	3.98243e-07	2.65912e-05	7.11339
84986	ARHGAP19	Rho GTPase activating protein 19	-0.975827	5.03044	-12.1948	4.00526e-07	2.66242e-05	7.15303
79846	CFAP69	cilia and flagella associated protein 69	1.59911	4.54178	12.1694	4.08126e-07	2.70089e-05	7.13747
3778	KCNMA1	potassium calcium-activated channel subfamily M alpha 1	0.855004	5.24781	12.1568	4.11925e-07	2.71397e-05	7.09877
9045	RPL14	ribosomal protein L14	0.731197	9.20919	12.1427	4.16245e-07	2.73035e-05	7.01447
57486	NLN	neurolysin	-0.817147	6.21729	-12.1162	4.24506e-07	2.77232e-05	7.03759
3192	HNRNPU	heterogeneous nuclear ribonucleoprotein U	-0.742034	9.7758	-12.1096	4.26595e-07	2.7738e-05	6.99233
57532	NUFIP2	nuclear FMR1 interacting protein 2	-0.798373	7.60834	-12.0987	4.30052e-07	2.78412e-05	6.98362
284339	TMEM145	transmembrane protein 145	0.797563	6.19911	12.0895	4.33003e-07	2.786e-05	7.00505
687	KLF9	Kruppel like factor 9	1.0587	4.82723	12.0862	4.34085e-07	2.786e-05	7.06486
1153	CIRBP	cold inducible RNA binding protein	0.741744	7.99839	12.06	4.42628e-07	2.82864e-05	6.94682
90864	SPSB3	splA/ryanodine receptor domain and SOCS box containing 3	0.878353	6.42655	12.0375	4.501e-07	2.85935e-05	6.95664
81890	QTRT1	queuine tRNA-ribosyltransferase catalytic subunit 1	0.872317	6.16119	12.0302	4.52561e-07	2.85935e-05	6.96066
899	CCNF	cyclin F	-0.861048	6.16394	-12.0284	4.53195e-07	2.85935e-05	6.97312
84264	HAGHL	hydroxyacylglutathione hydrolase like	0.848485	6.98218	12.0087	4.59899e-07	2.88941e-05	6.91943
8349	H2BC21	H2B clustered histone 21	1.03127	4.39816	11.9884	4.66957e-07	2.91079e-05	7.00584
8880	FUBP1	far upstream element binding protein 1	-0.777442	6.7309	-11.9829	4.68874e-07	2.91079e-05	6.91432
63967	CLSPN	claspin	-0.803482	5.86215	-11.9781	4.70571e-07	2.91079e-05	6.94762
8562	DENR	density regulated re-initiation and release factor	-0.713404	7.54642	-11.9765	4.71122e-07	2.91079e-05	6.88874
85236	H2BC12	H2B clustered histone 12	1.13746	4.32855	11.9632	4.75865e-07	2.92752e-05	6.98846
8501	SLC43A1	solute carrier family 43 member 1	1.12067	4.2018	11.956	4.78428e-07	2.92752e-05	6.9851
51203	NUSAP1	nucleolar and spindle associated protein 1	-0.817335	7.14032	-11.9524	4.79729e-07	2.92752e-05	6.87944
1737	DLAT	dihydrolipoamide S-acetyltransferase	-0.74589	6.85596	-11.9364	4.85531e-07	2.93219e-05	6.87384
51129	ANGPTL4	angiopoietin like 4	1.23131	4.8902	11.9343	4.86282e-07	2.93219e-05	6.94691
4535	ND1	NADH dehydrogenase subunit 1	1.49235	12.0427	11.934	4.86401e-07	2.93219e-05	6.91032
23271	CAMSAP2	calmodulin regulated spectrin associated protein family member 2	-0.899772	6.25102	-11.9212	4.91117e-07	2.93545e-05	6.88659
7296	TXNRD1	thioredoxin reductase 1	-0.711011	9.68821	-11.9201	4.91508e-07	2.93545e-05	6.84311
8898	MTMR2	myotubularin related protein 2	-0.943701	5.42172	-11.9165	4.92856e-07	2.93545e-05	6.92532
85414	SLC45A3	solute carrier family 45 member 3	1.0647	5.47547	11.8975	4.99937e-07	2.96576e-05	6.88865
4085	MAD2L1	mitotic arrest deficient 2 like 1	-0.92431	6.25292	-11.8766	5.07886e-07	3.00096e-05	6.85216
51157	ZNF580	zinc finger protein 580	1.1214	5.53853	11.8602	5.14249e-07	3.01422e-05	6.85659
9133	CCNB2	cyclin B2	-0.918638	6.33288	-11.8598	5.14371e-07	3.01422e-05	6.83528
23397	NCAPH	non-SMC condensin I complex subunit H	-0.807369	6.40409	-11.8551	5.16203e-07	3.01422e-05	6.82674
550	AUP1	AUP1 lipid droplet regulating VLDL assembly factor	0.696875	7.38029	11.8201	5.30094e-07	3.08047e-05	6.76368
54414	SIAE	sialic acid acetylesterase	0.956851	4.74788	11.8161	5.31686e-07	3.08047e-05	6.86282
6398	SECTM1	secreted and transmembrane 1	1.44748	3.37068	11.8051	5.3615e-07	3.08656e-05	6.84453
57606	SLAIN2	SLAIN motif family member 2	-0.717846	6.87371	-11.8033	5.36883e-07	3.08656e-05	6.76825
64849	SLC13A3	solute carrier family 13 member 3	0.928931	4.74882	11.7979	5.39083e-07	3.08729e-05	6.84881
6227	RPS21	ribosomal protein S21	0.803443	8.65406	11.7574	5.55952e-07	3.1442e-05	6.70786
79832	QSER1	glutamine and serine rich 1	-0.909485	5.44267	-11.7552	5.56902e-07	3.1442e-05	6.79869
56654	NPDC1	neural proliferation, differentiation and control 1	0.900493	8.62587	11.7541	5.57347e-07	3.1442e-05	6.70545
6897	TARS1	threonyl-tRNA synthetase 1	-0.724642	7.31238	-11.7538	5.57468e-07	3.1442e-05	6.71763
22936	ELL2	elongation factor for RNA polymerase II 2	-0.69112	8.31458	-11.7404	5.63193e-07	3.15514e-05	6.69439
5033	P4HA1	prolyl 4-hydroxylase subunit alpha 1	0.76153	6.03708	11.7357	5.65221e-07	3.15514e-05	6.73492
91252	SLC39A13	solute carrier family 39 member 13	1.2113	3.95305	11.7325	5.66629e-07	3.15514e-05	6.81862
147381	CBLN2	cerebellin 2 precursor	-0.760299	7.62556	-11.7296	5.67883e-07	3.15514e-05	6.69235
253982	ASPHD1	aspartate beta-hydroxylase domain containing 1	1.11769	6.17365	11.7205	5.71849e-07	3.16536e-05	6.71714
259266	ASPM	assembly factor for spindle microtubules	-1.09949	6.82483	-11.7095	5.76681e-07	3.16803e-05	6.69948
11247	NXPH4	neurexophilin 4	1.05451	7.10015	11.7043	5.78984e-07	3.16803e-05	6.6769
84557	MAP1LC3A	microtubule associated protein 1 light chain 3 alpha	1.0898	5.45647	11.7013	5.80308e-07	3.16803e-05	6.73602
8991	SELENBP1	selenium binding protein 1	0.712969	7.43397	11.7001	5.80841e-07	3.16803e-05	6.66724
55703	POLR3B	RNA polymerase III subunit B	-0.991062	5.09683	-11.6843	5.87879e-07	3.19471e-05	6.76298
56927	GPR108	G protein-coupled receptor 108	0.861877	6.20407	11.6784	5.9057e-07	3.19599e-05	6.68224
3837	KPNB1	karyopherin subunit beta 1	-0.69644	8.89421	-11.6736	5.92724e-07	3.19599e-05	6.6404
4549	RNR1	s-rRNA	1.31782	9.95413	11.6672	5.95661e-07	3.19599e-05	6.65535
954	ENTPD2	ectonucleoside triphosphate diphosphohydrolase 2	0.963679	5.27019	11.6612	5.98381e-07	3.19599e-05	6.7145
54892	NCAPG2	non-SMC condensin II complex subunit G2	-0.735949	6.73193	-11.6602	5.98845e-07	3.19599e-05	6.65897
6160	RPL31	ribosomal protein L31	0.807614	8.87727	11.6503	6.03424e-07	3.20892e-05	6.62318
100128071	FAM229A	family with sequence similarity 229 member A	1.6435	2.41637	11.6386	6.0889e-07	3.21708e-05	6.54076
56994	CHPT1	choline phosphotransferase 1	-0.776773	8.10856	-11.6377	6.09279e-07	3.21708e-05	6.6133
29968	PSAT1	phosphoserine aminotransferase 1	-0.680541	7.70976	-11.6315	6.12207e-07	3.22112e-05	6.61184
51160	VPS28	VPS28 subunit of ESCRT-I	0.784143	6.38775	11.6224	6.16523e-07	3.22303e-05	6.63047
54542	RC3H2	ring finger and CCCH-type domains 2	-0.9367	5.09735	-11.6202	6.17569e-07	3.22303e-05	6.712
27124	INPP5J	inositol polyphosphate-5-phosphatase J	0.719853	6.73029	11.613	6.20996e-07	3.22303e-05	6.61189
151246	SGO2	shugoshin 2	-1.35506	4.35352	-11.6125	6.21229e-07	3.22303e-05	6.72706
672	BRCA1	BRCA1 DNA repair associated	-0.710064	6.96187	-11.6076	6.23604e-07	3.22412e-05	6.60924
1942	EFNA1	ephrin A1	0.862886	5.84874	11.5976	6.28408e-07	3.23772e-05	6.63347
80325	ABTB1	ankyrin repeat and BTB domain containing 1	1.22696	4.05848	11.5678	6.43012e-07	3.30154e-05	6.6933
25875	LETMD1	LETM1 domain containing 1	0.741217	6.78055	11.543	6.55503e-07	3.3541e-05	6.55393
57731	SPTBN4	spectrin beta, non-erythrocytic 4	1.0401	4.58127	11.5332	6.6049e-07	3.36804e-05	6.65052
253190	SERHL2	serine hydrolase like 2	1.05928	4.01965	11.5241	6.65176e-07	3.37741e-05	6.66012
55573	CDV3	CDV3 homolog	-0.699072	7.54628	-11.5198	6.67393e-07	3.37741e-05	6.52414
6320	CLEC11A	C-type lectin domain containing 11A	2.21604	3.37184	11.5123	6.713e-07	3.37741e-05	6.62364
338440	ANO9	anoctamin 9	1.42492	4.60046	11.5121	6.714e-07	3.37741e-05	6.63327
57719	ANO8	anoctamin 8	0.771536	6.31409	11.4879	6.84105e-07	3.42638e-05	6.52478
91179	SCARF2	scavenger receptor class F member 2	1.40893	3.33518	11.4849	6.85736e-07	3.42638e-05	6.60793
2957	GTF2A1	general transcription factor IIA subunit 1	-0.803699	6.35795	-11.4625	6.97778e-07	3.45033e-05	6.51528
54478	PIMREG	PICALM interacting mitotic regulator	-1.00619	5.01373	-11.4613	6.98452e-07	3.45033e-05	6.59253
55789	DEPDC1B	DEP domain containing 1B	-0.959324	4.8775	-11.4587	6.99847e-07	3.45033e-05	6.59599
56928	SPPL2B	signal peptide peptidase like 2B	0.782871	6.44356	11.4584	6.99999e-07	3.45033e-05	6.49592
84818	IL17RC	interleukin 17 receptor C	0.770401	5.69122	11.4546	7.02115e-07	3.45033e-05	6.52625
25859	PART1	prostate androgen-regulated transcript 1	1.17662	4.48391	11.4421	7.08952e-07	3.45904e-05	6.58313
100507057	MELTF-AS1	MELTF antisense RNA 1	1.56621	2.63651	11.4383	7.11094e-07	3.45904e-05	6.46578
26233	FBXL6	F-box and leucine rich repeat protein 6	0.943602	5.23652	11.4374	7.11599e-07	3.45904e-05	6.53809
6091	ROBO1	roundabout guidance receptor 1	-1.0938	4.83287	-11.4336	7.13669e-07	3.45904e-05	6.58003
29028	ATAD2	ATPase family AAA domain containing 2	-0.854141	7.8947	-11.4258	7.18062e-07	3.45904e-05	6.44326
29997	NOP53	NOP53 ribosome biogenesis factor	1.28935	7.41476	11.4223	7.20035e-07	3.45904e-05	6.44394
10236	HNRNPR	heterogeneous nuclear ribonucleoprotein R	-0.687134	8.07178	-11.4189	7.21954e-07	3.45904e-05	6.43523
8786	RGS11	regulator of G protein signaling 11	1.05008	4.75173	11.4179	7.22472e-07	3.45904e-05	6.55096
6136	RPL12	ribosomal protein L12	0.766461	9.78245	11.4095	7.27275e-07	3.47087e-05	6.43968
203054	ADCK5	aarF domain containing kinase 5	1.0624	4.05348	11.3943	7.35969e-07	3.50114e-05	6.5593
10403	NDC80	NDC80 kinetochore complex component	-0.947552	5.69279	-11.3821	7.43028e-07	3.52346e-05	6.48875
90417	KNSTRN	kinetochore localized astrin (SPAG5) binding protein	-0.755343	5.93124	-11.3573	7.57629e-07	3.57207e-05	6.4507
25932	CLIC4	chloride intracellular channel 4	-0.750209	6.62977	-11.3566	7.58075e-07	3.57207e-05	6.4167
140609	NEK7	NIMA related kinase 7	-0.738397	6.52077	-11.3406	7.6765e-07	3.59552e-05	6.40775
9833	MELK	maternal embryonic leucine zipper kinase	-0.77609	5.90031	-11.3381	7.69156e-07	3.59552e-05	6.43721
4357	MPST	mercaptopyruvate sulfurtransferase	1.07079	5.54518	11.3362	7.70296e-07	3.59552e-05	6.43844
4541	ND6	NADH dehydrogenase subunit 6	1.42987	10.7837	11.309	7.87012e-07	3.66206e-05	6.38265
29952	DPP7	dipeptidyl peptidase 7	0.985415	8.45644	11.2976	7.94107e-07	3.68096e-05	6.33371
100499467	LINC00673	long intergenic non-protein coding RNA 673	-1.70015	2.76346	-11.288	8.00111e-07	3.68096e-05	6.1976
116064	LRRC58	leucine rich repeat containing 58	-0.745356	6.72314	-11.2877	8.00348e-07	3.68096e-05	6.35647
84940	CORO6	coronin 6	1.05064	4.37664	11.2861	8.01339e-07	3.68096e-05	6.46417
10312	TCIRG1	T cell immune regulator 1, ATPase H+ transporting V0 subunit a3	0.861613	5.42816	11.2828	8.03434e-07	3.68096e-05	6.40137
1982	EIF4G2	eukaryotic translation initiation factor 4 gamma 2	-0.662068	9.75437	-11.2767	8.07339e-07	3.68751e-05	6.32416
55738	ARFGAP1	ADP ribosylation factor GTPase activating protein 1	0.704304	6.54319	11.2559	8.20702e-07	3.73708e-05	6.32625
64710	NUCKS1	nuclear casein kinase and cyclin dependent kinase substrate 1	-0.664873	9.92997	-11.2516	8.23493e-07	3.73836e-05	6.30644
20	ABCA2	ATP binding cassette subfamily A member 2	0.656312	8.67338	11.2445	8.28168e-07	3.74815e-05	6.28913
27316	RBMX	RNA binding motif protein X-linked	-0.678902	7.79945	-11.2366	8.3336e-07	3.76022e-05	6.28707
10198	MPHOSPH9	M-phase phosphoprotein 9	-1.00077	5.71465	-11.2083	8.52248e-07	3.83383e-05	6.34707
340371	NRBP2	nuclear receptor binding protein 2	1.15839	6.69493	11.1974	8.59663e-07	3.85554e-05	6.27253
5365	PLXNB3	plexin B3	0.946744	5.21904	11.1865	8.67186e-07	3.87758e-05	6.33536
100216545	KMT2E-AS1	KMT2E antisense RNA 1	1.32785	3.24312	11.179	8.72351e-07	3.87758e-05	6.3716
388886	LRRC75B	leucine rich repeat containing 75B	0.957562	4.42203	11.1766	8.74074e-07	3.87758e-05	6.37454
54055	CYP4F29P	cytochrome P450 family 4 subfamily F member 29, pseudogene	1.49939	2.73836	11.1734	8.76293e-07	3.87758e-05	6.2994
10389	SCML2	Scm polycomb group protein like 2	-1.10053	4.58266	-11.1715	8.77598e-07	3.87758e-05	6.38124
10592	SMC2	structural maintenance of chromosomes 2	-0.837677	6.80773	-11.162	8.84269e-07	3.89549e-05	6.2502
83540	NUF2	NUF2 component of NDC80 kinetochore complex	-0.994452	6.11483	-11.1433	8.97591e-07	3.93215e-05	6.26948
8857	FCGBP	Fc fragment of IgG binding protein	1.84321	2.08	11.1429	8.97872e-07	3.93215e-05	6.08581
55450	CAMK2N1	calcium/calmodulin dependent protein kinase II inhibitor 1	1.07081	3.99544	11.1296	9.07426e-07	3.94757e-05	6.35207
55802	DCP1A	decapping mRNA 1A	-0.747816	6.04154	-11.1296	9.07436e-07	3.94757e-05	6.25698
55233	MOB1A	MOB kinase activator 1A	-0.728736	6.33487	-11.1236	9.11777e-07	3.94757e-05	6.23627
24139	EML2	EMAP like 2	0.791908	6.46461	11.1155	9.17774e-07	3.94757e-05	6.21183
54776	PPP1R12C	protein phosphatase 1 regulatory subunit 12C	0.753607	6.665	11.1149	9.18145e-07	3.94757e-05	6.20447
64284	RAB17	RAB17, member RAS oncogene family	0.848618	6.01679	11.1148	9.18288e-07	3.94757e-05	6.23053
9188	DDX21	DExD-box helicase 21	-0.677087	8.12348	-11.1082	9.2315e-07	3.94757e-05	6.17649
285282	RABL3	RAB, member of RAS oncogene family like 3	-0.718367	6.15059	-11.107	9.23972e-07	3.94757e-05	6.23158
55055	ZWILCH	zwilch kinetochore protein	-0.757971	6.11099	-11.0987	9.30159e-07	3.94757e-05	6.22756
116151	FAM210B	family with sequence similarity 210 member B	0.808728	5.29558	11.0894	9.37161e-07	3.94757e-05	6.25048
4519	CYTB	cytochrome b	1.42831	12.492	11.0857	9.39945e-07	3.94757e-05	6.23883
5261	PHKG2	phosphorylase kinase catalytic subunit gamma 2	0.708164	5.96438	11.0836	9.41479e-07	3.94757e-05	6.20712
116983	ACAP3	ArfGAP with coiled-coil, ankyrin repeat and PH domains 3	0.742706	6.92489	11.0824	9.42391e-07	3.94757e-05	6.1697
10347	ABCA7	ATP binding cassette subfamily A member 7	0.801945	6.91317	11.0821	9.42633e-07	3.94757e-05	6.16973
8822	FGF17	fibroblast growth factor 17	1.75312	2.97933	11.0784	9.45442e-07	3.94757e-05	6.26464
54932	EXD3	exonuclease 3'-5' domain containing 3	0.904416	4.48976	11.0781	9.45638e-07	3.94757e-05	6.29158
79083	MLPH	melanophilin	0.916111	9.07829	11.073	9.49548e-07	3.94757e-05	6.14953
11103	KRR1	KRR1 small subunit processome component homolog	-0.906779	5.34112	-11.0719	9.50371e-07	3.94757e-05	6.25651
9091	PIGQ	phosphatidylinositol glycan anchor biosynthesis class Q	0.761771	6.42199	11.0701	9.51764e-07	3.94757e-05	6.17546
755	CFAP410	cilia and flagella associated protein 410	0.936269	4.51442	11.0619	9.58057e-07	3.96263e-05	6.27695
11130	ZWINT	ZW10 interacting kinetochore protein	-0.667051	7.51285	-11.0451	9.71098e-07	4.00545e-05	6.13083
1058	CENPA	centromere protein A	-1.46985	3.94894	-11.0367	9.77681e-07	4.02146e-05	6.27149
6167	RPL37	ribosomal protein L37	0.88996	8.777	11.0301	9.82864e-07	4.02255e-05	6.11042
11004	KIF2C	kinesin family member 2C	-0.886872	6.42039	-11.028	9.84566e-07	4.02255e-05	6.15466
57595	PDZD4	PDZ domain containing 4	1.15719	3.7096	11.0261	9.86051e-07	4.02255e-05	6.27238
5529	PPP2R5E	protein phosphatase 2 regulatory subunit B'epsilon	-0.726886	6.09146	-11.0171	9.9324e-07	4.04081e-05	6.15965
100129434	LOC100129434	uncharacterized LOC100129434	1.61626	2.81652	11.0121	9.97216e-07	4.04592e-05	6.19324
283870	BRICD5	BRICHOS domain containing 5	1.23114	3.35966	11.0029	1.00467e-06	4.05749e-05	6.24446
440957	SMIM4	small integral membrane protein 4	1.02007	4.59652	10.9996	1.00735e-06	4.05749e-05	6.22113
54149	C21orf91	chromosome 21 open reading frame 91	-1.04715	4.32904	-10.9967	1.00969e-06	4.05749e-05	6.24735
10385	BTN2A2	butyrophilin subfamily 2 member A2	0.94828	4.2034	10.9952	1.01097e-06	4.05749e-05	6.2375
6223	RPS19	ribosomal protein S19	0.897818	9.54725	10.9776	1.02542e-06	4.10197e-05	6.07555
400451	FAM174B	family with sequence similarity 174 member B	1.06404	3.70426	10.9719	1.03016e-06	4.10197e-05	6.22933
6138	RPL15	ribosomal protein L15	0.735018	9.59069	10.9717	1.03031e-06	4.10197e-05	6.07024
10213	PSMD14	proteasome 26S subunit, non-ATPase 14	-0.814901	5.89405	-10.9643	1.03651e-06	4.10823e-05	6.12874
3480	IGF1R	insulin like growth factor 1 receptor	1.55822	4.11045	10.9633	1.0374e-06	4.10823e-05	6.21548
5519	PPP2R1B	protein phosphatase 2 scaffold subunit Abeta	-0.759891	6.09372	-10.9544	1.04493e-06	4.11704e-05	6.10734
8420	SNHG3	small nucleolar RNA host gene 3	1.00805	5.15443	10.9541	1.04516e-06	4.11704e-05	6.14697
6281	S100A10	S100 calcium binding protein A10	0.6766	7.13599	10.9397	1.05739e-06	4.14913e-05	6.04373
26469	PTPN18	protein tyrosine phosphatase non-receptor type 18	0.660713	7.38491	10.938	1.05888e-06	4.14913e-05	6.03749
84515	MCM8	minichromosome maintenance 8 homologous recombination repair factor	-0.864442	6.06944	-10.9346	1.06183e-06	4.14978e-05	6.09425
10267	RAMP1	receptor activity modifying protein 1	1.19644	8.14751	10.9251	1.07002e-06	4.17085e-05	6.02059
83482	SCRT1	scratch family transcriptional repressor 1	1.31871	3.17454	10.9174	1.0767e-06	4.18594e-05	6.16577
4683	NBN	nibrin	-0.814833	5.78586	-10.9111	1.08232e-06	4.19681e-05	6.09059
146439	BICDL2	BICD family like cargo adaptor 2	0.942463	4.99768	10.9074	1.08554e-06	4.19835e-05	6.1187
54869	EPS8L1	EPS8 like 1	0.987399	4.91477	10.891	1.10012e-06	4.24075e-05	6.11061
3669	ISG20	interferon stimulated exonuclease gene 20	1.12932	3.79791	10.8887	1.1022e-06	4.24075e-05	6.16226
54069	MIS18A	MIS18 kinetochore protein A	-0.794377	5.37284	-10.8557	1.13228e-06	4.34527e-05	6.07137
6229	RPS24	ribosomal protein S24	0.690975	9.56393	10.8444	1.14274e-06	4.37414e-05	5.96053
51765	STK26	serine/threonine kinase 26	-0.829833	5.17579	-10.8344	1.1522e-06	4.38545e-05	6.06813
10087	CERT1	ceramide transporter 1	-0.775825	5.54239	-10.8332	1.15329e-06	4.38545e-05	6.04003
1811	SLC26A3	solute carrier family 26 member 3	2.56232	1.08792	10.8319	1.15453e-06	4.38545e-05	5.33156
55699	IARS2	isoleucyl-tRNA synthetase 2, mitochondrial	-0.672299	8.31031	-10.8204	1.16542e-06	4.40279e-05	5.93007
10793	ZNF273	zinc finger protein 273	-1.28479	4.31269	-10.8195	1.16629e-06	4.40279e-05	6.10601
146909	KIF18B	kinesin family member 18B	-0.749657	6.34832	-10.8178	1.16797e-06	4.40279e-05	5.97723
51616	TAF9B	TATA-box binding protein associated factor 9b	-0.86072	5.87374	-10.8085	1.17685e-06	4.41686e-05	5.99902
4133	MAP2	microtubule associated protein 2	-0.847158	5.71764	-10.8069	1.17844e-06	4.41686e-05	6.00744
55558	PLXNA3	plexin A3	1.01162	6.35901	10.8046	1.1806e-06	4.41686e-05	5.9519
9349	RPL23	ribosomal protein L23	0.715313	9.40757	10.7742	1.21048e-06	4.48966e-05	5.89733
222658	KCTD20	potassium channel tetramerization domain containing 20	-0.705849	6.79383	-10.7728	1.21184e-06	4.48966e-05	5.91883
25788	RAD54B	RAD54 homolog B	-0.919613	4.82611	-10.7721	1.21256e-06	4.48966e-05	6.04077
221079	ARL5B	ADP ribosylation factor like GTPase 5B	-0.896702	5.87376	-10.7721	1.21262e-06	4.48966e-05	5.96878
91544	UBXN11	UBX domain protein 11	0.782033	5.43949	10.7676	1.21708e-06	4.48966e-05	5.9701
4953	ODC1	ornithine decarboxylase 1	-0.801322	8.27348	-10.7665	1.21815e-06	4.48966e-05	5.88398
10076	PTPRU	protein tyrosine phosphatase receptor type U	0.851875	5.91227	10.7611	1.22361e-06	4.49257e-05	5.93615
2118	ETV4	ETS variant transcription factor 4	-0.911337	4.70055	-10.7584	1.22631e-06	4.49257e-05	6.0363
1953	MEGF6	multiple EGF like domains 6	1.20164	5.76329	10.7555	1.22921e-06	4.49257e-05	5.94057
7520	XRCC5	X-ray repair cross complementing 5	-0.639409	8.68991	-10.7538	1.23101e-06	4.49257e-05	5.87149
54908	SPDL1	spindle apparatus coiled-coil protein 1	-0.981982	5.35052	-10.7496	1.23526e-06	4.49271e-05	5.98794
9148	NEURL1	neuralized E3 ubiquitin protein ligase 1	1.13352	3.9271	10.7478	1.23708e-06	4.49271e-05	6.04492
6217	RPS16	ribosomal protein S16	0.775534	9.36233	10.7401	1.24498e-06	4.50545e-05	5.86738
196	AHR	aryl hydrocarbon receptor	-0.846799	4.96213	-10.7385	1.24664e-06	4.50545e-05	6.00244
3146	HMGB1	high mobility group box 1	-0.620242	8.15175	-10.714	1.27208e-06	4.57651e-05	5.83849
3995	FADS3	fatty acid desaturase 3	0.931412	4.3607	10.7122	1.27399e-06	4.57651e-05	5.99618
91687	CENPL	centromere protein L	-1.07146	4.30739	-10.7107	1.27552e-06	4.57651e-05	6.01545
6662	SOX9	SRY-box transcription factor 9	-0.751465	5.63841	-10.7002	1.28661e-06	4.60521e-05	5.91942
338692	ANKRD13D	ankyrin repeat domain 13D	0.73837	5.99645	10.6934	1.29392e-06	4.62025e-05	5.87322
9928	KIF14	kinesin family member 14	-1.23162	5.30557	-10.6682	1.32119e-06	4.70634e-05	5.92888
6161	RPL32	ribosomal protein L32	0.818235	9.62293	10.6547	1.33606e-06	4.74797e-05	5.79797
147807	ZNF524	zinc finger protein 524	1.29034	4.21018	10.6498	1.34156e-06	4.75616e-05	5.95181
1291	COL6A1	collagen type VI alpha 1 chain	1.03218	4.73918	10.6469	1.34478e-06	4.75622e-05	5.91651
828	CAPS	calcyphosine	1.72665	3.15823	10.6407	1.35176e-06	4.76958e-05	5.9455
54460	MRPS21	mitochondrial ribosomal protein S21	0.668882	7.03162	10.6301	1.36373e-06	4.79483e-05	5.77844
57157	PHTF2	putative homeodomain transcription factor 2	-0.757883	7.03134	-10.6286	1.36535e-06	4.79483e-05	5.78606
2886	GRB7	growth factor receptor bound protein 7	0.790395	5.24278	10.6178	1.37776e-06	4.80138e-05	5.85509
138199	CARNMT1	carnosine N-methyltransferase 1	-0.935515	5.44531	-10.6167	1.37896e-06	4.80138e-05	5.86615
2289	FKBP5	FKBP prolyl isomerase 5	0.671409	9.35947	10.6158	1.38005e-06	4.80138e-05	5.75814
5372	PMM1	phosphomannomutase 1	0.777044	6.06121	10.6157	1.38012e-06	4.80138e-05	5.8024
83933	HDAC10	histone deacetylase 10	0.742197	7.17792	10.6084	1.38855e-06	4.81946e-05	5.75614
6093	ROCK1	Rho associated coiled-coil containing protein kinase 1	-0.720943	6.15771	-10.604	1.39368e-06	4.82604e-05	5.80215
3672	ITGA1	integrin subunit alpha 1	-1.60503	2.91015	-10.5915	1.40831e-06	4.86538e-05	5.77062
2820	GPD2	glycerol-3-phosphate dehydrogenase 2	-0.82657	4.94511	-10.5866	1.41402e-06	4.87377e-05	5.87427
5652	PRSS8	serine protease 8	0.966439	4.23139	10.5722	1.43111e-06	4.92129e-05	5.88548
391059	FRRS1	ferric chelate reductase 1	-1.22611	3.60734	-10.5585	1.44759e-06	4.96649e-05	5.87994
8612	PLPP2	phospholipid phosphatase 2	1.12072	4.18566	10.55	1.45796e-06	4.97554e-05	5.86899
5469	MED1	mediator complex subunit 1	-0.67638	6.53645	-10.5468	1.46185e-06	4.97554e-05	5.73201
23566	LPAR3	lysophosphatidic acid receptor 3	0.78125	6.01321	10.5455	1.46345e-06	4.97554e-05	5.74341
283742	FAM98B	family with sequence similarity 98 member B	-0.663711	6.31075	-10.5411	1.46884e-06	4.97554e-05	5.73768
729082	OIP5-AS1	OIP5 antisense RNA 1	-0.695381	6.15298	-10.5402	1.46993e-06	4.97554e-05	5.7462
23450	SF3B3	splicing factor 3b subunit 3	-0.703173	7.93016	-10.5374	1.47346e-06	4.97554e-05	5.68565
2058	EPRS1	glutamyl-prolyl-tRNA synthetase 1	-0.611107	8.77064	-10.5373	1.47362e-06	4.97554e-05	5.68173
10809	STARD10	StAR related lipid transfer domain containing 10	1.05921	7.37139	10.5237	1.4905e-06	5.02116e-05	5.67859
8935	SKAP2	src kinase associated phosphoprotein 2	-0.760279	5.80795	-10.5192	1.49604e-06	5.02847e-05	5.75111
84668	FAM126A	family with sequence similarity 126 member A	-0.907319	5.04161	-10.514	1.50267e-06	5.03935e-05	5.80701
89849	ATG16L2	autophagy related 16 like 2	1.26789	4.44713	10.5067	1.51188e-06	5.05884e-05	5.81645
6850	SYK	spleen associated tyrosine kinase	-0.870583	4.69713	-10.4986	1.52222e-06	5.08204e-05	5.81629
113791	PIK3IP1	phosphoinositide-3-kinase interacting protein 1	1.07297	3.80673	10.4793	1.5471e-06	5.15353e-05	5.8254
3817	KLK2	kallikrein related peptidase 2	0.79843	6.18941	10.4666	1.56372e-06	5.18756e-05	5.66496
123096	SLC25A29	solute carrier family 25 member 29	1.02927	6.64364	10.4654	1.56533e-06	5.18756e-05	5.64453
56997	COQ8A	coenzyme Q8A	0.749719	6.18187	10.4623	1.56946e-06	5.18756e-05	5.66156
54676	GTPBP2	GTP binding protein 2	0.8198	6.59366	10.4609	1.57125e-06	5.18756e-05	5.64251
3299	HSF4	heat shock transcription factor 4	1.40515	5.69039	10.4554	1.57866e-06	5.2005e-05	5.68489
126731	CCSAP	centriole, cilia and spindle associated protein	-0.722149	5.76297	-10.4494	1.58657e-06	5.215e-05	5.69201
5707	PSMD1	proteasome 26S subunit, non-ATPase 1	-0.688315	7.36386	-10.4333	1.60832e-06	5.27487e-05	5.60333
2059	EPS8	epidermal growth factor receptor pathway substrate 8	-0.6975	6.0381	-10.4247	1.62005e-06	5.30167e-05	5.65149
388564	TMEM238	transmembrane protein 238	2.1531	4.92712	10.4204	1.62603e-06	5.30233e-05	5.71483
6649	SOD3	superoxide dismutase 3	1.03704	4.52145	10.4194	1.62738e-06	5.30233e-05	5.7363
9134	CCNE2	cyclin E2	-0.920023	5.72853	-10.4067	1.64498e-06	5.34281e-05	5.66193
5013	OTX1	orthodenticle homeobox 1	0.97834	3.87394	10.4053	1.64698e-06	5.34281e-05	5.76082
5962	RDX	radixin	-0.797824	6.72087	-10.402	1.65154e-06	5.34442e-05	5.59752
54494	C11orf71	chromosome 11 open reading frame 71	0.920254	4.16701	10.3998	1.65465e-06	5.34442e-05	5.74235
4054	LTBP3	latent transforming growth factor beta binding protein 3	0.709295	6.09851	10.3963	1.65954e-06	5.34859e-05	5.60729
146705	TEPSIN	TEPSIN adaptor related protein complex 4 accessory protein	0.816986	5.26989	10.3913	1.6666e-06	5.35977e-05	5.65539
55531	ELMOD1	ELMO domain containing 1	-1.44692	3.04354	-10.3827	1.67879e-06	5.38583e-05	5.6581
57156	TMEM63C	transmembrane protein 63C	0.867952	4.84908	10.3805	1.68194e-06	5.38583e-05	5.67849
3796	KIF2A	kinesin family member 2A	-0.863211	5.69223	-10.3746	1.6903e-06	5.38842e-05	5.63469
79094	CHAC1	ChaC glutathione specific gamma-glutamylcyclotransferase 1	-1.46316	3.22444	-10.3732	1.69232e-06	5.38842e-05	5.68066
7462	LAT2	linker for activation of T cells family member 2	0.790828	4.71439	10.3707	1.69596e-06	5.38842e-05	5.68062
56996	SLC12A9	solute carrier family 12 member 9	0.708799	6.12417	10.3698	1.69723e-06	5.38842e-05	5.58239
8425	LTBP4	latent transforming growth factor beta binding protein 4	0.768337	7.26181	10.358	1.71435e-06	5.42728e-05	5.53223
11228	RASSF8	Ras association domain family member 8	-1.32412	3.7653	-10.3564	1.71676e-06	5.42728e-05	5.72214
26872	STEAP1	STEAP family member 1	0.669924	6.91431	10.3425	1.73714e-06	5.4801e-05	5.5266
51729	WBP11	WW domain binding protein 11	-0.643484	7.5297	-10.3399	1.74095e-06	5.4805e-05	5.51539
9170	LPAR2	lysophosphatidic acid receptor 2	1.20058	3.41726	10.336	1.74673e-06	5.48709e-05	5.7093
11284	PNKP	polynucleotide kinase 3'-phosphatase	0.664659	5.91138	10.3271	1.76006e-06	5.51732e-05	5.55579
57326	PBXIP1	PBX homeobox interacting protein 1	0.89603	5.67964	10.3087	1.78794e-06	5.59294e-05	5.55335
9793	CKAP5	cytoskeleton associated protein 5	-0.626254	7.68281	-10.305	1.79362e-06	5.59895e-05	5.48095
3845	KRAS	KRAS proto-oncogene, GTPase	-0.661198	7.05674	-10.2994	1.80225e-06	5.61412e-05	5.49186
151987	PPP4R2	protein phosphatase 4 regulatory subunit 2	-1.07155	4.83354	-10.2942	1.81028e-06	5.62736e-05	5.6353
3263	HPX	hemopexin	1.79143	4.18378	10.2889	1.81854e-06	5.64126e-05	5.64748
100506365	OTUD6B-AS1	OTUD6B antisense RNA 1 (head to head)	-0.928063	4.7747	-10.286	1.82303e-06	5.64343e-05	5.62877
376497	SLC27A1	solute carrier family 27 member 1	1.05404	3.73246	10.2789	1.83407e-06	5.66582e-05	5.65803
9318	COPS2	COP9 signalosome subunit 2	-0.666245	6.32687	-10.2724	1.8443e-06	5.68565e-05	5.49814
5501	PPP1CC	protein phosphatase 1 catalytic subunit gamma	-0.632682	7.98766	-10.267	1.8529e-06	5.70034e-05	5.44286
8243	SMC1A	structural maintenance of chromosomes 1A	-0.605088	8.53665	-10.2643	1.85717e-06	5.70171e-05	5.43744
5885	RAD21	RAD21 cohesin complex component	-0.725197	8.27794	-10.2602	1.86372e-06	5.71005e-05	5.43489
167227	DCP2	decapping mRNA 2	-0.93081	6.08316	-10.2558	1.87072e-06	5.71848e-05	5.50365
641638	SNHG6	small nucleolar RNA host gene 6	0.911094	5.76571	10.2537	1.87416e-06	5.71848e-05	5.49866
79090	TRAPPC6A	trafficking protein particle complex subunit 6A	1.12723	5.13321	10.2449	1.88838e-06	5.75011e-05	5.53596
10797	MTHFD2	methylenetetrahydrofolate dehydrogenase (NADP+ dependent) 2, methenyltetrahydrofolate cyclohydrolase	-0.627029	7.89245	-10.2326	1.9084e-06	5.7992e-05	5.41262
22919	MAPRE1	microtubule associated protein RP/EB family member 1	-0.637953	6.92321	-10.223	1.92425e-06	5.83546e-05	5.42708
1033	CDKN3	cyclin dependent kinase inhibitor 3	-0.777634	5.35213	-10.2047	1.95473e-06	5.91583e-05	5.50781
5932	RBBP8	RB binding protein 8, endonuclease	-0.742845	6.27716	-10.1937	1.97336e-06	5.96011e-05	5.43134
8906	AP1G2	adaptor related protein complex 1 subunit gamma 2	0.877796	6.17059	10.189	1.9814e-06	5.97227e-05	5.41727
1965	EIF2S1	eukaryotic translation initiation factor 2 subunit alpha	-0.662502	6.794	-10.1815	1.99431e-06	5.9945e-05	5.39445
1186	CLCN7	chloride voltage-gated channel 7	0.626094	6.38655	10.1768	2.00243e-06	5.9945e-05	5.39643
3049	HBQ1	hemoglobin subunit theta 1	1.44545	3.79048	10.1759	2.00386e-06	5.9945e-05	5.56805
4200	ME2	malic enzyme 2	-0.77272	5.79072	-10.1753	2.00488e-06	5.9945e-05	5.44726
10014	HDAC5	histone deacetylase 5	0.695109	6.14075	10.1675	2.01843e-06	6.02292e-05	5.39948
3164	NR4A1	nuclear receptor subfamily 4 group A member 1	0.829958	6.15666	10.1636	2.02523e-06	6.03114e-05	5.395
10274	STAG1	stromal antigen 1	-0.663198	6.36995	-10.1589	2.03357e-06	6.04387e-05	5.39319
253714	MMS22L	MMS22 like, DNA repair protein	-0.993706	5.56442	-10.1549	2.04061e-06	6.05273e-05	5.45226
8974	P4HA2	prolyl 4-hydroxylase subunit alpha 2	1.15771	3.15355	10.151	2.04743e-06	6.0609e-05	5.54831
54793	KCTD9	potassium channel tetramerization domain containing 9	-0.672667	6.04353	-10.1334	2.07892e-06	6.1419e-05	5.38944
51514	DTL	denticleless E3 ubiquitin protein ligase homolog	-0.620046	6.72746	-10.129	2.08696e-06	6.15344e-05	5.34881
23165	NUP205	nucleoporin 205	-0.659414	7.95349	-10.122	2.09951e-06	6.17821e-05	5.31124
79191	IRX3	iroquois homeobox 3	0.807718	7.29145	10.1177	2.1074e-06	6.18918e-05	5.31376
3081	HGD	homogentisate 1,2-dioxygenase	0.819629	4.50764	10.1119	2.11814e-06	6.20849e-05	5.46803
7205	TRIP6	thyroid hormone receptor interactor 6	1.0372	4.00876	10.1039	2.13293e-06	6.23955e-05	5.49451
10728	PTGES3	prostaglandin E synthase 3	-0.60486	9.0922	-10.0842	2.1696e-06	6.3344e-05	5.27419
3727	JUND	JunD proto-oncogene, AP-1 transcription factor subunit	1.23932	8.05804	10.0747	2.18762e-06	6.35055e-05	5.26617
213	ALB	albumin	-0.771811	7.03444	-10.0747	2.18777e-06	6.35055e-05	5.28949
89941	RHOT2	ras homolog family member T2	0.596269	7.91777	10.0735	2.19004e-06	6.35055e-05	5.26473
6207	RPS13	ribosomal protein S13	0.645407	8.42309	10.0723	2.1922e-06	6.35055e-05	5.2619
64881	PCDH20	protocadherin 20	-1.32118	3.84342	-10.0684	2.19963e-06	6.35972e-05	5.48283
4514	COX3	cytochrome c oxidase subunit III	1.24343	12.7833	10.0621	2.21178e-06	6.38245e-05	5.35559
5592	PRKG1	protein kinase cGMP-dependent 1	-1.19951	3.44136	-10.0585	2.2188e-06	6.39031e-05	5.46121
10916	MAGED2	MAGE family member D2	0.67328	6.99338	10.0524	2.2307e-06	6.40545e-05	5.26049
2686	GGT7	gamma-glutamyltransferase 7	0.70896	5.40835	10.0506	2.23414e-06	6.40545e-05	5.33981
650669	GAS6-AS1	GAS6 antisense RNA 1	1.0109	4.07119	10.0474	2.24041e-06	6.40545e-05	5.44103
29974	A1CF	APOBEC1 complementation factor	-1.17643	3.93303	-10.0469	2.24126e-06	6.40545e-05	5.46436
54821	ERCC6L	ERCC excision repair 6 like, spindle assembly checkpoint helicase	-0.91813	4.37431	-10.0289	2.27695e-06	6.4865e-05	5.42842
6876	TAGLN	transgelin	1.2676	3.51384	10.0282	2.27834e-06	6.4865e-05	5.44769
9031	BAZ1B	bromodomain adjacent to zinc finger domain 1B	-0.611255	7.84332	-10.0211	2.29243e-06	6.4944e-05	5.21928
5983	RFC3	replication factor C subunit 3	-0.818338	6.29427	-10.021	2.29263e-06	6.4944e-05	5.27442
80115	BAIAP2L2	BAR/IMD domain containing adaptor protein 2 like 2	1.07178	5.78096	10.0202	2.2942e-06	6.4944e-05	5.28614
55832	CAND1	cullin associated and neddylation dissociated 1	-0.614365	8.14901	-10.0142	2.30625e-06	6.51613e-05	5.21007
360	AQP3	aquaporin 3 (Gill blood group)	0.763313	5.90435	10.0022	2.33074e-06	6.57285e-05	5.26152
10635	RAD51AP1	RAD51 associated protein 1	-0.865949	5.78583	-9.99599	2.34342e-06	6.59613e-05	5.28711
9319	TRIP13	thyroid hormone receptor interactor 13	-0.727761	6.27801	-9.9919	2.35182e-06	6.6073e-05	5.24675
9780	PIEZO1	piezo type mechanosensitive ion channel component 1	0.621077	7.84767	9.98872	2.35839e-06	6.61327e-05	5.1869
6778	STAT6	signal transducer and activator of transcription 6	0.58773	7.42347	9.9761	2.38467e-06	6.67438e-05	5.18024
54887	UHRF1BP1	UHRF1 binding protein 1	-0.674947	5.78777	-9.96882	2.39996e-06	6.70457e-05	5.25689
5881	RAC3	Rac family small GTPase 3	0.805179	5.68331	9.96019	2.41824e-06	6.73875e-05	5.23684
1365	CLDN3	claudin 3	0.966759	6.28279	9.95877	2.42124e-06	6.73875e-05	5.20052
9097	USP14	ubiquitin specific peptidase 14	-0.603014	7.31169	-9.95638	2.42634e-06	6.74032e-05	5.16971
79777	ACBD4	acyl-CoA binding domain containing 4	1.03137	4.41671	9.94738	2.44563e-06	6.77094e-05	5.3269
23063	WAPL	WAPL cohesin release factor	-0.635125	6.4142	-9.94679	2.4469e-06	6.77094e-05	5.19584
126003	TRAPPC5	trafficking protein particle complex subunit 5	0.924543	5.49211	9.94489	2.451e-06	6.77094e-05	5.23632
162681	C18orf54	chromosome 18 open reading frame 54	-1.08183	4.88648	-9.93325	2.47626e-06	6.82807e-05	5.31098
7076	TIMP1	TIMP metallopeptidase inhibitor 1	0.750061	6.64358	9.92643	2.49119e-06	6.84787e-05	5.15513
22824	HSPA4L	heat shock protein family A (Hsp70) member 4 like	-0.904512	5.41181	-9.92548	2.49327e-06	6.84787e-05	5.25379
983	CDK1	cyclin dependent kinase 1	-0.785294	7.17663	-9.92368	2.49724e-06	6.84787e-05	5.14543
283849	EXOC3L1	exocyst complex component 3 like 1	0.998281	4.90215	9.91623	2.51369e-06	6.87379e-05	5.25834
54935	DUSP23	dual specificity phosphatase 23	1.18894	4.70459	9.91523	2.51593e-06	6.87379e-05	5.27428
4550	RNR2	l-rRNA	1.34283	13.0919	9.9061	2.53628e-06	6.9167e-05	5.22305
604	BCL6	BCL6 transcription repressor	0.990259	6.25635	9.8962	2.55856e-06	6.9647e-05	5.14374
4536	ND2	NADH dehydrogenase subunit 2	1.26095	11.6626	9.89231	2.56737e-06	6.97402e-05	5.16643
64285	RHBDF1	rhomboid 5 homolog 1	0.69298	6.05736	9.89056	2.57135e-06	6.97402e-05	5.14943
102659353	THRIL	TNF and HNRNPL related immunoregulatory long non-coding RNA	-0.766158	5.34509	-9.88467	2.58478e-06	6.98859e-05	5.21803
10434	LYPLA1	lysophospholipase 1	-0.696261	6.25949	-9.88409	2.58611e-06	6.98859e-05	5.14733
79026	AHNAK	AHNAK nucleoprotein	0.68119	8.5116	9.8706	2.61718e-06	7.05974e-05	5.07447
6168	RPL37A	ribosomal protein L37a	0.713895	9.62053	9.86781	2.62366e-06	7.06442e-05	5.08495
7398	USP1	ubiquitin specific peptidase 1	-0.648447	6.6555	-9.86416	2.63216e-06	7.07454e-05	5.10758
1114	CHGB	chromogranin B	0.675564	6.00033	9.83624	2.69819e-06	7.23893e-05	5.102
9126	SMC3	structural maintenance of chromosomes 3	-0.666856	7.2577	-9.83276	2.70654e-06	7.24828e-05	5.05648
54923	LIME1	Lck interacting transmembrane adaptor 1	0.94653	4.29007	9.83055	2.71187e-06	7.24951e-05	5.23133
2817	GPC1	glypican 1	0.911024	4.5975	9.82479	2.72579e-06	7.27365e-05	5.20104
79944	L2HGDH	L-2-hydroxyglutarate dehydrogenase	-0.805932	5.09326	-9.82275	2.73074e-06	7.27382e-05	5.18442
113763	ZBED6CL	ZBED6 C-terminal like	0.794816	4.46405	9.81871	2.74057e-06	7.28699e-05	5.20724
4512	COX1	cytochrome c oxidase subunit I	1.4797	14.0113	9.80549	2.77301e-06	7.36011e-05	5.14193
55632	G2E3	G2/M-phase specific E3 ubiquitin protein ligase	-1.26633	4.33696	-9.79379	2.80209e-06	7.42404e-05	5.22827
23139	MAST2	microtubule associated serine/threonine kinase 2	0.93552	7.61465	9.78893	2.81425e-06	7.43594e-05	5.00271
6232	RPS27	ribosomal protein S27	0.658559	9.39415	9.78801	2.81657e-06	7.43594e-05	5.00503
6191	RPS4X	ribosomal protein S4 X-linked	0.643092	9.60448	9.78276	2.82979e-06	7.45762e-05	5.00409
4883	NPR3	natriuretic peptide receptor 3	-0.875851	4.86688	-9.77595	2.84706e-06	7.48987e-05	5.16327
1731	SEPTIN1	septin 1	1.39848	3.01837	9.76877	2.86536e-06	7.51495e-05	5.21817
91304	TMEM259	transmembrane protein 259	0.627516	7.70235	9.76635	2.87157e-06	7.51495e-05	4.97984
196403	DTX3	deltex E3 ubiquitin ligase 3	0.925244	4.52043	9.76629	2.87173e-06	7.51495e-05	5.1538
6202	RPS8	ribosomal protein S8	0.673971	10.0714	9.76369	2.87842e-06	7.51924e-05	4.99747
253635	GPATCH11	G-patch domain containing 11	-0.881426	4.922	-9.76019	2.88742e-06	7.52955e-05	5.14415
147727	ILF3-DT	ILF3 divergent transcript	0.64068	6.06501	9.75731	2.89487e-06	7.53576e-05	5.02438
7411	VBP1	VHL binding protein 1	-0.664068	6.17552	-9.75463	2.90184e-06	7.54073e-05	5.03065
3421	IDH3G	isocitrate dehydrogenase (NAD(+)) 3 non-catalytic subunit gamma	0.644403	5.99918	9.74966	2.91475e-06	7.55112e-05	5.02092
202	CRYBG1	crystallin beta-gamma domain containing 1	-0.699233	5.59145	-9.74919	2.91598e-06	7.55112e-05	5.06931
4199	ME1	malic enzyme 1	-1.00503	4.10914	-9.74458	2.92805e-06	7.5692e-05	5.19115
90024	FLJ20021	uncharacterized LOC90024	0.904512	5.30114	9.73964	2.94102e-06	7.58957e-05	5.06072
91452	ACBD5	acyl-CoA binding domain containing 5	-0.629027	6.31623	-9.73745	2.9468e-06	7.59077e-05	5.00532
7106	TSPAN4	tetraspanin 4	0.8087	5.35144	9.73558	2.95176e-06	7.59077e-05	5.05286
883	KYAT1	kynurenine aminotransferase 1	0.834806	4.4274	9.73368	2.95678e-06	7.59077e-05	5.13208
5973	RENBP	renin binding protein	1.2798	3.10622	9.73069	2.96471e-06	7.59802e-05	5.18818
80152	CENPT	centromere protein T	0.754104	6.16407	9.71933	2.99507e-06	7.64067e-05	4.9828
339488	TFAP2E	transcription factor AP-2 epsilon	1.53726	2.03689	9.71877	2.99659e-06	7.64067e-05	5.0393
1999	ELF3	E74 like ETS transcription factor 3	0.599957	6.70695	9.71782	2.99913e-06	7.64067e-05	4.95727
286826	LIN9	lin-9 DREAM MuvB core complex component	-0.76958	5.18189	-9.7168	3.00188e-06	7.64067e-05	5.07721
64714	PDIA2	protein disulfide isomerase family A member 2	1.09956	4.24878	9.71175	3.01551e-06	7.66228e-05	5.12568
2956	MSH6	mutS homolog 6	-0.598476	6.47117	-9.70318	3.03882e-06	7.68872e-05	4.96411
64595	TTTY15	testis-specific transcript, Y-linked 15	-0.851903	4.85337	-9.70245	3.04083e-06	7.68872e-05	5.09589
114907	FBXO32	F-box protein 32	1.18845	3.12499	9.70224	3.04141e-06	7.68872e-05	5.16381
373156	GSTK1	glutathione S-transferase kappa 1	0.614737	6.29277	9.69935	3.0493e-06	7.69562e-05	4.95763
5062	PAK2	p21 (RAC1) activated kinase 2	-0.606619	6.99817	-9.69376	3.06466e-06	7.71038e-05	4.9328
51496	CTDSPL2	CTD small phosphatase like 2	-0.711751	5.44888	-9.69345	3.06551e-06	7.71038e-05	5.02964
2045	EPHA7	EPH receptor A7	-1.00211	4.08254	-9.69053	3.07359e-06	7.71767e-05	5.14369
6125	RPL5	ribosomal protein L5	0.613005	9.66272	9.68637	3.08512e-06	7.72211e-05	4.91373
6194	RPS6	ribosomal protein S6	0.656695	10.0529	9.68452	3.09025e-06	7.72211e-05	4.9218
122416	ANKRD9	ankyrin repeat domain 9	0.806129	6.22722	9.68428	3.09092e-06	7.72211e-05	4.9462
84960	CCDC183	coiled-coil domain containing 183	1.28809	3.1883	9.67486	3.11724e-06	7.77289e-05	5.14068
54480	CHPF2	chondroitin polymerizing factor 2	0.681008	6.17231	9.67276	3.12316e-06	7.77289e-05	4.93839
79817	MOB3B	MOB kinase activator 3B	-1.00512	3.96644	-9.66946	3.13247e-06	7.77289e-05	5.12982
6856	SYPL1	synaptophysin like 1	-0.745678	5.80623	-9.66817	3.13611e-06	7.77289e-05	4.97721
79075	DSCC1	DNA replication and sister chromatid cohesion 1	-0.811816	4.89981	-9.66773	3.13735e-06	7.77289e-05	5.05856
1728	NQO1	NAD(P)H quinone dehydrogenase 1	-0.722949	8.8667	-9.66518	3.14457e-06	7.77785e-05	4.88044
4675	NAP1L3	nucleosome assembly protein 1 like 3	-1.38802	2.84451	-9.65505	3.17341e-06	7.82132e-05	5.0462
154091	SLC2A12	solute carrier family 2 member 12	0.809062	5.37989	9.65109	3.18477e-06	7.82132e-05	4.97106
10426	TUBGCP3	tubulin gamma complex associated protein 3	-0.801844	5.23909	-9.65042	3.1867e-06	7.82132e-05	5.01104
6625	SNRNP70	small nuclear ribonucleoprotein U1 subunit 70	0.619394	8.30189	9.64998	3.18798e-06	7.82132e-05	4.86541
150209	AIFM3	apoptosis inducing factor mitochondria associated 3	0.817513	4.50598	9.64963	3.18898e-06	7.82132e-05	5.04764
5600	MAPK11	mitogen-activated protein kinase 11	0.592995	6.87852	9.64801	3.19366e-06	7.82132e-05	4.88476
283596	SNHG10	small nucleolar RNA host gene 10	0.988986	3.76184	9.64181	3.21159e-06	7.84335e-05	5.09602
2875	GPT	glutamic--pyruvic transaminase	1.02788	4.92758	9.64124	3.21325e-06	7.84335e-05	5.00114
56937	PMEPA1	prostate transmembrane protein, androgen induced 1	0.626749	7.98127	9.63846	3.22132e-06	7.84335e-05	4.85572
7422	VEGFA	vascular endothelial growth factor A	0.697723	6.81709	9.63763	3.22373e-06	7.84335e-05	4.87667
255394	TCP11L2	t-complex 11 like 2	1.36155	2.32787	9.63386	3.23474e-06	7.84906e-05	5.03404
9905	SGSM2	small G protein signaling modulator 2	0.778135	7.02712	9.63322	3.23662e-06	7.84906e-05	4.86611
56271	BEX4	brain expressed X-linked 4	1.00269	4.12231	9.62958	3.24729e-06	7.86213e-05	5.06027
8996	NOL3	nucleolar protein 3	0.987886	5.47152	9.62067	3.27357e-06	7.9129e-05	4.9349
54801	HAUS6	HAUS augmin like complex subunit 6	-0.775977	5.42069	-9.61414	3.29297e-06	7.94404e-05	4.95937
55139	ANKZF1	ankyrin repeat and zinc finger peptidyl tRNA hydrolase 1	0.799069	5.72203	9.61275	3.29712e-06	7.94404e-05	4.90887
25989	ULK3	unc-51 like kinase 3	0.656296	6.72546	9.61067	3.30334e-06	7.94615e-05	4.85425
2738	GLI4	GLI family zinc finger 4	0.846135	4.34353	9.60726	3.31357e-06	7.95792e-05	5.02208
1399	CRKL	CRK like proto-oncogene, adaptor protein	-0.621912	6.92028	-9.59666	3.34554e-06	8.02176e-05	4.84319
23363	OBSL1	obscurin like cytoskeletal adaptor 1	1.05283	3.70375	9.59126	3.36199e-06	8.04823e-05	5.05314
3590	IL11RA	interleukin 11 receptor subunit alpha	0.987118	3.93526	9.58447	3.38275e-06	8.04975e-05	5.03263
7349	UCN	urocortin	1.52718	2.27133	9.58358	3.38548e-06	8.04975e-05	4.98174
94081	SFXN1	sideroflexin 1	-0.610785	6.79795	-9.5802	3.39591e-06	8.04975e-05	4.83206
79735	TBC1D17	TBC1 domain family member 17	0.778923	5.52755	9.57972	3.39737e-06	8.04975e-05	4.89162
137886	UBXN2B	UBX domain protein 2B	-0.722836	5.90966	-9.57942	3.39832e-06	8.04975e-05	4.88445
55502	HES6	hes family bHLH transcription factor 6	1.05914	3.99159	9.57929	3.39872e-06	8.04975e-05	5.0237
91373	UAP1L1	UDP-N-acetylglucosamine pyrophosphorylase 1 like 1	0.840298	5.96644	9.57854	3.40102e-06	8.04975e-05	4.86032
904	CCNT1	cyclin T1	-0.630762	6.4222	-9.57697	3.40587e-06	8.04975e-05	4.84693
25926	NOL11	nucleolar protein 11	-0.62429	6.10659	-9.57096	3.42453e-06	8.08103e-05	4.85994
54873	PALMD	palmdelphin	1.15345	3.82312	9.56474	3.44395e-06	8.11398e-05	5.02187
85441	HELZ2	helicase with zinc finger 2	0.792973	4.39789	9.55147	3.48579e-06	8.19604e-05	4.96568
9236	CCPG1	cell cycle progression 1	1.24328	3.11132	9.55021	3.48978e-06	8.19604e-05	5.02966
387066	SNHG5	small nucleolar RNA host gene 5	0.715421	6.90413	9.54152	3.51752e-06	8.24816e-05	4.78156
26135	SERBP1	SERPINE1 mRNA binding protein 1	-0.588136	8.6875	-9.537	3.53204e-06	8.25875e-05	4.75665
57666	FBRSL1	fibrosin like 1	0.736996	7.83867	9.53667	3.53312e-06	8.25875e-05	4.75893
63027	SLC22A23	solute carrier family 22 member 23	0.723698	5.98551	9.53045	3.5532e-06	8.29267e-05	4.813
23710	GABARAPL1	GABA type A receptor associated protein like 1	0.800246	4.64385	9.52019	3.58661e-06	8.35754e-05	4.91398
64116	SLC39A8	solute carrier family 39 member 8	-0.662799	7.06775	-9.51767	3.59488e-06	8.36372e-05	4.76229
1891	ECH1	enoyl-CoA hydratase 1	0.755644	8.66278	9.50809	3.62649e-06	8.41105e-05	4.72953
100506119	LINC01503	long intergenic non-protein coding RNA 1503	1.73212	1.96855	9.50732	3.62903e-06	8.41105e-05	4.85009
89890	KBTBD6	kelch repeat and BTB domain containing 6	-0.717869	5.16521	-9.50522	3.63603e-06	8.41105e-05	4.87815
2042	EPHA3	EPH receptor A3	-0.856541	7.10618	-9.50468	3.63782e-06	8.41105e-05	4.7509
51715	RAB23	RAB23, member RAS oncogene family	-0.981043	4.32984	-9.49915	3.65625e-06	8.44055e-05	4.95307
9666	DZIP3	DAZ interacting zinc finger protein 3	-1.05315	4.30614	-9.4923	3.67922e-06	8.48044e-05	4.95005
79676	OGFOD2	2-oxoglutarate and iron dependent oxygenase domain containing 2	0.649716	5.58836	9.48423	3.70653e-06	8.53018e-05	4.7959
79767	ELMO3	engulfment and cell motility 3	0.663133	6.36763	9.46743	3.76403e-06	8.6414e-05	4.73159
5685	PSMA4	proteasome 20S subunit alpha 4	-0.583704	7.314	-9.46672	3.76647e-06	8.6414e-05	4.70413
23019	CNOT1	CCR4-NOT transcription complex subunit 1	-0.560568	7.97634	-9.45886	3.79373e-06	8.68651e-05	4.68406
79366	HMGN5	high mobility group nucleosome binding domain 5	-0.988087	5.58986	-9.4577	3.7978e-06	8.68651e-05	4.80216
6434	TRA2B	transformer 2 beta homolog	-0.562786	7.73742	-9.45468	3.80832e-06	8.69206e-05	4.68291
10135	NAMPT	nicotinamide phosphoribosyltransferase	-0.578464	7.20549	-9.45145	3.81964e-06	8.69206e-05	4.69251
9194	SLC16A7	solute carrier family 16 member 7	-1.61869	3.09711	-9.45084	3.82179e-06	8.69206e-05	4.89983
374875	HSD11B1L	hydroxysteroid 11-beta dehydrogenase 1 like	1.16418	3.89795	9.45033	3.82357e-06	8.69206e-05	4.91096
339541	ARMH1	armadillo like helical domain containing 1	2.28067	1.37454	9.44522	3.84157e-06	8.71951e-05	4.58436
10410	IFITM3	interferon induced transmembrane protein 3	0.94409	4.44169	9.44358	3.84736e-06	8.71951e-05	4.85936
84514	GHDC	GH3 domain containing	0.817375	4.98747	9.43594	3.87449e-06	8.76765e-05	4.80127
3107	HLA-C	major histocompatibility complex, class I, C	1.09472	3.42616	9.42675	3.90736e-06	8.82861e-05	4.91492
93594	TBC1D31	TBC1 domain family member 31	-0.915142	4.03485	-9.41484	3.95047e-06	8.90724e-05	4.8927
55323	LARP6	La ribonucleoprotein 6, translational regulator	1.10572	3.32214	9.41384	3.95412e-06	8.90724e-05	4.90598
8727	CTNNAL1	catenin alpha like 1	-0.604189	6.01285	-9.40973	3.96911e-06	8.9275e-05	4.71065
80256	FAM214B	family with sequence similarity 214 member B	0.788609	5.90436	9.40807	3.9752e-06	8.92772e-05	4.69988
9935	MAFB	MAF bZIP transcription factor B	1.19836	2.96098	9.40383	3.99075e-06	8.94913e-05	4.89628
2305	FOXM1	forkhead box M1	-0.697638	7.72709	-9.38262	4.06968e-06	9.11241e-05	4.61363
80022	MYO15B	myosin XVB	1.6528	4.03138	9.37941	4.08174e-06	9.12569e-05	4.83592
994	CDC25B	cell division cycle 25B	-0.747284	7.01017	-9.37534	4.09714e-06	9.13098e-05	4.62702
165679	SPTSSB	serine palmitoyltransferase small subunit B	-1.6762	2.21807	-9.37362	4.10367e-06	9.13098e-05	4.62227
10971	YWHAQ	tyrosine 3-monooxygenase/tryptophan 5-monooxygenase activation protein theta	-0.578093	8.28817	-9.37152	4.11162e-06	9.13098e-05	4.59646
10227	MFSD10	major facilitator superfamily domain containing 10	0.746441	6.2785	9.37098	4.11371e-06	9.13098e-05	4.64196
23624	CBLC	Cbl proto-oncogene C	0.98895	3.63869	9.36933	4.11996e-06	9.13098e-05	4.85249
6124	RPL4	ribosomal protein L4	0.612216	10.6088	9.36909	4.1209e-06	9.13098e-05	4.63263
5820	PVT1	Pvt1 oncogene	1.1108	3.26305	9.36506	4.13627e-06	9.15143e-05	4.86263
100289678	ZNF783	zinc finger protein 783	0.746544	4.61087	9.36127	4.15083e-06	9.17001e-05	4.76621
203062	TSNARE1	t-SNARE domain containing 1	0.972845	3.54453	9.35716	4.16665e-06	9.18278e-05	4.84604
112	ADCY6	adenylate cyclase 6	0.599567	8.18634	9.3562	4.17034e-06	9.18278e-05	4.58084
5520	PPP2R2A	protein phosphatase 2 regulatory subunit Balpha	-0.604728	7.05878	-9.35497	4.17511e-06	9.18278e-05	4.60352
735301	SNHG9	small nucleolar RNA host gene 9	1.18991	3.36994	9.34798	4.20222e-06	9.22876e-05	4.84448
5911	RAP2A	RAP2A, member of RAS oncogene family	-0.750665	5.15156	-9.34445	4.21601e-06	9.24542e-05	4.72655
8448	DOC2A	double C2 domain alpha	1.48039	3.52965	9.34129	4.22835e-06	9.25885e-05	4.83267
51377	UCHL5	ubiquitin C-terminal hydrolase L5	-0.635302	6.95157	-9.33855	4.23914e-06	9.26884e-05	4.59167
55621	TRMT1	tRNA methyltransferase 1	0.691317	5.88462	9.32752	4.28276e-06	9.33965e-05	4.6227
79816	TLE6	TLE family member 6, subcortical maternal complex member	1.48928	2.1482	9.32698	4.2849e-06	9.33965e-05	4.74501
5140	PDE3B	phosphodiesterase 3B	-0.930138	4.88243	-9.32561	4.29034e-06	9.33965e-05	4.74061
9973	CCS	copper chaperone for superoxide dismutase	0.911297	4.44608	9.31907	4.31648e-06	9.37535e-05	4.74048
389816	LRRC26	leucine rich repeat containing 26	1.4098	5.15188	9.31836	4.31934e-06	9.37535e-05	4.67358
168451	THAP5	THAP domain containing 5	-0.62202	6.61894	-9.30963	4.35452e-06	9.4252e-05	4.57735
10608	MXD4	MAX dimerization protein 4	1.00962	5.13903	9.30952	4.35496e-06	9.4252e-05	4.66455
6170	RPL39	ribosomal protein L39	0.645488	7.21597	9.30686	4.36578e-06	9.42736e-05	4.54412
7869	SEMA3B	semaphorin 3B	0.826992	4.56937	9.30616	4.36862e-06	9.42736e-05	4.71678
9156	EXO1	exonuclease 1	-0.6309	5.85899	-9.30377	4.37832e-06	9.43462e-05	4.61966
5527	PPP2R5C	protein phosphatase 2 regulatory subunit B'gamma	-0.592819	6.51293	-9.29945	4.39597e-06	9.44752e-05	4.57214
7112	TMPO	thymopoietin	-0.680414	8.6637	-9.2992	4.397e-06	9.44752e-05	4.52446
170506	DHX36	DEAH-box helicase 36	-0.8423	5.78593	-9.29502	4.41413e-06	9.47065e-05	4.62306
81839	VANGL1	VANGL planar cell polarity protein 1	-0.661906	5.40564	-9.28852	4.44095e-06	9.50303e-05	4.64503
5756	TWF1	twinfilin actin binding protein 1	-0.619968	6.97647	-9.28827	4.44198e-06	9.50303e-05	4.54104
113251	LARP4	La ribonucleoprotein 4	-0.737081	7.39624	-9.28139	4.47057e-06	9.55046e-05	4.522
3398	ID2	inhibitor of DNA binding 2	-0.607071	7.253	-9.27756	4.48653e-06	9.56918e-05	4.52088
26973	CHORDC1	cysteine and histidine rich domain containing 1	-0.794892	5.0528	-9.27478	4.49819e-06	9.56918e-05	4.67043
1201	CLN3	CLN3 lysosomal/endosomal transmembrane protein, battenin	0.739398	5.70377	9.27429	4.50023e-06	9.56918e-05	4.58299
9575	CLOCK	clock circadian regulator	-0.748776	5.5373	-9.27315	4.50503e-06	9.56918e-05	4.62042
200185	KRTCAP2	keratinocyte associated protein 2	0.665746	6.98203	9.26703	4.53084e-06	9.60736e-05	4.51107
221150	SKA3	spindle and kinetochore associated complex subunit 3	-0.695573	5.30064	-9.26451	4.5415e-06	9.60736e-05	4.6327
55336	FBXL8	F-box and leucine rich repeat protein 8	1.23033	3.58702	9.26431	4.54236e-06	9.60736e-05	4.75741
1939	EIF2D	eukaryotic translation initiation factor 2D	0.630603	6.09092	9.25554	4.57969e-06	9.67257e-05	4.53923
115399	LRRC56	leucine rich repeat containing 56	1.38794	2.40632	9.22529	4.71119e-06	9.93139e-05	4.69848
57139	RGL3	ral guanine nucleotide dissociation stimulator like 3	1.05157	6.15613	9.22274	4.72244e-06	9.93139e-05	4.50277
22977	AKR7A3	aldo-keto reductase family 7 member A3	1.0114	3.45819	9.22273	4.72248e-06	9.93139e-05	4.72488
51663	ZFR	zinc finger RNA binding protein	-0.634009	6.35259	-9.22128	4.72892e-06	9.93139e-05	4.50447
9972	NUP153	nucleoporin 153	-0.597664	7.12401	-9.217	4.74791e-06	9.95724e-05	4.46494
23607	CD2AP	CD2 associated protein	-0.623193	7.34336	-9.20819	4.78734e-06	0.00010019	4.44953
6558	SLC12A2	solute carrier family 12 member 2	-0.606736	6.40669	-9.20741	4.79083e-06	0.00010019	4.48718
54439	RBM27	RNA binding motif protein 27	-0.597392	6.00367	-9.20286	4.81135e-06	0.000100335	4.50848
84707	BEX2	brain expressed X-linked 2	1.08063	5.1247	9.2028	4.81161e-06	0.000100335	4.56159
5358	PLS3	plastin 3	-0.551022	7.35504	-9.2014	4.81795e-06	0.000100335	4.44161
9636	ISG15	ISG15 ubiquitin like modifier	0.863914	6.65658	9.19862	4.83053e-06	0.000100456	4.45421
2896	GRN	granulin precursor	0.765039	7.18905	9.19706	4.83761e-06	0.000100463	4.43611
4719	NDUFS1	NADH:ubiquinone oxidoreductase core subunit S1	-0.579991	7.35637	-9.19518	4.84615e-06	0.0001005	4.43571
797	CALCB	calcitonin related polypeptide beta	-1.26221	3.22643	-9.19149	4.863e-06	0.00010071	4.69626
81551	STMN4	stathmin 4	1.52181	3.09073	9.18396	4.89752e-06	0.000101283	4.69834
51386	EIF3L	eukaryotic translation initiation factor 3 subunit L	0.622353	8.25259	9.17002	4.96219e-06	0.00010241	4.39608
8938	BAIAP3	BAI1 associated protein 3	0.895589	4.10598	9.16926	4.96576e-06	0.00010241	4.628
60680	CELF5	CUGBP Elav-like family member 5	1.16685	2.92927	9.16438	4.98859e-06	0.000102616	4.67915
7913	DEK	DEK proto-oncogene	-0.587721	8.02728	-9.16349	4.99279e-06	0.000102616	4.39221
10265	IRX5	iroquois homeobox 5	0.802576	5.7321	9.16097	5.00468e-06	0.000102616	4.46902
6169	RPL38	ribosomal protein L38	0.666977	8.29799	9.16048	5.00697e-06	0.000102616	4.38648
9232	PTTG1	PTTG1 regulator of sister chromatid separation, securin	-0.838171	6.54264	-9.1598	5.01018e-06	0.000102616	4.43651
55056	GABPB1-IT1	GABPB1 intronic transcript	0.928177	3.46312	9.15597	5.02829e-06	0.000102644	4.66199
25894	PLEKHG4	pleckstrin homology and RhoGEF domain containing G4	0.9647	4.55037	9.15589	5.0287e-06	0.000102644	4.57229
57106	NAT14	N-acetyltransferase 14 (putative)	1.01291	4.1803	9.15513	5.03227e-06	0.000102644	4.60707
84962	AJUBA	ajuba LIM protein	-0.789478	4.43852	-9.1486	5.06337e-06	0.000102997	4.60686
1760	DMPK	DM1 protein kinase	0.649416	6.45372	9.1448	5.08153e-06	0.000103225	4.41013
5730	PTGDS	prostaglandin D2 synthase	2.0867	1.20605	9.14195	5.09523e-06	0.000103362	4.29559
421	ARVCF	ARVCF delta catenin family member	0.720712	6.12258	9.13641	5.12197e-06	0.000103763	4.41899
9689	BZW1	basic leucine zipper and W2 domains 1	-0.54582	7.46764	-9.13195	5.14358e-06	0.00010406	4.36922
11169	WDHD1	WD repeat and HMG-box DNA binding protein 1	-0.687588	5.89379	-9.12934	5.15628e-06	0.000104175	4.44637
170961	ANKRD24	ankyrin repeat domain 24	0.763414	5.05037	9.12613	5.17196e-06	0.000104291	4.49396
64599	GIGYF1	GRB10 interacting GYF protein 1	0.732875	7.52317	9.12449	5.17996e-06	0.000104291	4.3567
7089	TLE2	TLE family member 2, transcriptional corepressor	0.904474	4.4672	9.12387	5.18302e-06	0.000104291	4.5495
1503	CTPS1	CTP synthase 1	-0.660259	6.60003	-9.1212	5.19609e-06	0.000104413	4.39198
414918	DENND6B	DENN domain containing 6B	0.953301	4.05046	9.11956	5.20419e-06	0.000104434	4.58471
90990	KIFC2	kinesin family member C2	0.778947	7.60292	9.11765	5.21358e-06	0.000104482	4.34879
127933	UHMK1	U2AF homology motif kinase 1	-0.643993	8.06119	-9.11347	5.23424e-06	0.000104693	4.34198
7150	TOP1	DNA topoisomerase I	-0.632415	6.89249	-9.11268	5.23815e-06	0.000104693	4.36991
3956	LGALS1	galectin 1	-1.02848	6.81932	-9.11026	5.25016e-06	0.000104792	4.37641
55337	SHFL	shiftless antiviral inhibitor of ribosomal frameshifting	2.68255	0.37985	9.10821	5.26035e-06	0.000104855	3.81616
9653	HS2ST1	heparan sulfate 2-O-sulfotransferase 1	-0.698914	5.13773	-9.09941	5.30438e-06	0.000105591	4.48717
84248	FYTTD1	forty-two-three domain containing 1	-0.63502	6.70312	-9.09587	5.32221e-06	0.000105764	4.36127
254225	RNF169	ring finger protein 169	-0.842207	4.74808	-9.09487	5.32726e-06	0.000105764	4.52708
79778	MICALL2	MICAL like 2	0.747155	5.6459	9.09248	5.33931e-06	0.000105862	4.4073
5723	PSPH	phosphoserine phosphatase	-0.633934	5.75035	-9.08909	5.35655e-06	0.000106063	4.41657
57801	HES4	hes family bHLH transcription factor 4	1.13182	6.88112	9.08476	5.37859e-06	0.000106358	4.33294
65982	ZSCAN18	zinc finger and SCAN domain containing 18	0.78293	4.36381	9.08106	5.39748e-06	0.000106589	4.51852
25873	RPL36	ribosomal protein L36	0.828142	9.27748	9.07653	5.42076e-06	0.000106907	4.31012
3093	UBE2K	ubiquitin conjugating enzyme E2 K	-0.575751	7.68745	-9.07411	5.43319e-06	0.000106958	4.30674
374877	TEX45	testis expressed 45	1.03713	3.04493	9.07088	5.44991e-06	0.000106958	4.59374
6157	RPL27A	ribosomal protein L27a	0.641442	9.58227	9.06961	5.45647e-06	0.000106958	4.30776
10874	NMU	neuromedin U	-0.814227	4.88335	-9.06695	5.47028e-06	0.000106958	4.48522
5498	PPOX	protoporphyrinogen oxidase	0.6951	4.91527	9.06646	5.47285e-06	0.000106958	4.44885
51582	AZIN1	antizyme inhibitor 1	-0.526535	7.73002	-9.06476	5.48167e-06	0.000106958	4.2963
6059	ABCE1	ATP binding cassette subfamily E member 1	-0.617904	7.28849	-9.06476	5.48168e-06	0.000106958	4.30745
26043	UBXN7	UBX domain protein 7	-0.81234	4.61562	-9.06371	5.48718e-06	0.000106958	4.50852
4175	MCM6	minichromosome maintenance complex component 6	-0.55757	6.9529	-9.06355	5.48799e-06	0.000106958	4.31721
10922	FASTK	Fas activated serine/threonine kinase	0.558534	7.63096	9.06068	5.50297e-06	0.00010711	4.29072
3151	HMGN2	high mobility group nucleosomal binding domain 2	-0.642711	9.01884	-9.05808	5.51663e-06	0.000107201	4.2844
23560	GTPBP4	GTP binding protein 4	-0.595926	6.57184	-9.05705	5.52204e-06	0.000107201	4.32805
8462	KLF11	Kruppel like factor 11	0.694772	4.95556	9.04683	5.57597e-06	0.000107886	4.42522
79415	CYBC1	cytochrome b-245 chaperone 1	0.596853	5.74966	9.04496	5.58592e-06	0.000107886	4.35227
5596	MAPK4	mitogen-activated protein kinase 4	-1.01664	3.95055	-9.04427	5.5896e-06	0.000107886	4.5509
4502	MT2A	metallothionein 2A	1.0091	7.29933	9.04361	5.59308e-06	0.000107886	4.28033
23539	SLC16A8	solute carrier family 16 member 8	0.960311	4.6979	9.04331	5.59467e-06	0.000107886	4.44684
286257	PAXX	PAXX non-homologous end joining factor	0.643957	6.7575	9.04217	5.60079e-06	0.000107886	4.29404
79703	C11orf80	chromosome 11 open reading frame 80	0.764266	4.26157	9.03871	5.61923e-06	0.000108101	4.48715
10096	ACTR3	actin related protein 3	-0.53706	7.29552	-9.03171	5.65687e-06	0.000108685	4.27292
25941	TPGS2	tubulin polyglutamylase complex subunit 2	-0.639247	6.54489	-9.0181	5.73075e-06	0.000109824	4.29083
5787	PTPRB	protein tyrosine phosphatase receptor type B	0.866951	7.33891	9.01807	5.73091e-06	0.000109824	4.25318
56957	OTUD7B	OTU deubiquitinase 7B	-0.588955	6.34769	-9.01134	5.76787e-06	0.00011039	4.29407
64780	MICAL1	microtubule associated monooxygenase, calponin and LIM domain containing 1	0.818339	5.36206	9.00906	5.78042e-06	0.000110488	4.34739
5463	POU6F1	POU class 6 homeobox 1	0.790673	5.86838	9.00468	5.8047e-06	0.000110534	4.30295
2053	EPHX2	epoxide hydrolase 2	0.557991	6.25986	9.00409	5.80797e-06	0.000110534	4.27885
730101	LOC730101	uncharacterized LOC730101	-0.99324	4.38214	-9.00351	5.81118e-06	0.000110534	4.47709
1471	CST3	cystatin C	0.948101	6.97789	9.00307	5.81361e-06	0.000110534	4.24714
2678	GGT1	gamma-glutamyltransferase 1	0.760837	5.21838	9.00193	5.81994e-06	0.000110534	4.35396
51755	CDK12	cyclin dependent kinase 12	-0.625891	6.05018	-8.9913	5.87941e-06	0.000111428	4.29444
23074	UHRF1BP1L	UHRF1 binding protein 1 like	-0.650419	5.85464	-8.9899	5.88732e-06	0.000111428	4.30887
348262	MCRIP1	MAPK regulated corepressor interacting protein 1	1.03554	3.80539	8.98952	5.88942e-06	0.000111428	4.47972
124093	CCDC78	coiled-coil domain containing 78	0.826765	5.7246	8.97928	5.94747e-06	0.000112383	4.28762
221908	PPP1R35	protein phosphatase 1 regulatory subunit 35	0.675762	6.41512	8.97571	5.96781e-06	0.000112562	4.24171
221481	ARMC12	armadillo repeat containing 12	1.56831	2.4677	8.97496	5.97211e-06	0.000112562	4.4821
284440	LINC00663	long intergenic non-protein coding RNA 663	1.40417	2.266	8.97365	5.9796e-06	0.000112562	4.45926
285116	AHCTF1P1	AT-hook containing transcription factor 1 pseudogene 1	-0.938295	3.82752	-8.97043	5.99808e-06	0.000112678	4.48571
2521	FUS	FUS RNA binding protein	-0.529926	8.58507	-8.96993	6.00094e-06	0.000112678	4.19384
84930	MASTL	microtubule associated serine/threonine kinase like	-0.712252	5.26621	-8.96658	6.02028e-06	0.000112899	4.34217
5717	PSMD11	proteasome 26S subunit, non-ATPase 11	-0.607156	7.09844	-8.96032	6.05652e-06	0.000113396	4.20786
9329	GTF3C4	general transcription factor IIIC subunit 4	-0.745232	5.51258	-8.95938	6.06199e-06	0.000113396	4.31155
58986	PGAP6	post-glycosylphosphatidylinositol attachment to proteins 6	0.598285	6.3311	8.95694	6.0762e-06	0.000113519	4.22721
80235	PIGZ	phosphatidylinositol glycan anchor biosynthesis class Z	1.13525	3.65513	8.94933	6.12072e-06	0.00011418	4.45242
5577	PRKAR2B	protein kinase cAMP-dependent type II regulatory subunit beta	-0.774147	4.83625	-8.94828	6.1269e-06	0.00011418	4.3711
6426	SRSF1	serine and arginine rich splicing factor 1	-0.589436	8.43522	-8.94653	6.13722e-06	0.000114229	4.17047
26576	SRPK3	SRSF protein kinase 3	0.893406	3.81666	8.94481	6.14739e-06	0.000114275	4.4355
7358	UGDH	UDP-glucose 6-dehydrogenase	-0.528598	8.4196	-8.92816	6.24658e-06	0.00011564	4.15161
90381	TICRR	TOPBP1 interacting checkpoint and replication regulator	-0.769486	5.22625	-8.92678	6.25485e-06	0.00011564	4.30831
10116	FEM1B	fem-1 homolog B	-0.585555	6.18703	-8.92629	6.25779e-06	0.00011564	4.21797
126823	KLHDC9	kelch domain containing 9	0.647673	4.92958	8.92619	6.25839e-06	0.00011564	4.30763
5825	ABCD3	ATP binding cassette subfamily D member 3	-0.552476	6.64497	-8.92599	6.2596e-06	0.00011564	4.19109
56898	BDH2	3-hydroxybutyrate dehydrogenase 2	0.717364	4.81114	8.921	6.28973e-06	0.000116052	4.31431
150	ADRA2A	adrenoceptor alpha 2A	0.821081	4.36494	8.9171	6.31344e-06	0.00011624	4.35621
80233	FAAP100	FA core complex associated protein 100	0.572665	6.30576	8.91607	6.31967e-06	0.00011624	4.18702
55970	GNG12	G protein subunit gamma 12	-0.600598	6.07192	-8.91498	6.32633e-06	0.00011624	4.21486
132014	IL17RE	interleukin 17 receptor E	0.77216	4.81174	8.91419	6.33116e-06	0.00011624	4.30707
11066	SNRNP35	small nuclear ribonucleoprotein U11/U12 subunit 35	0.627599	5.31621	8.91273	6.34005e-06	0.00011626	4.25552
3338	DNAJC4	DnaJ heat shock protein family (Hsp40) member C4	0.797865	5.27972	8.90953	6.35964e-06	0.000116476	4.25485
8502	PKP4	plakophilin 4	-0.637173	5.84269	-8.90791	6.36959e-06	0.000116515	4.22657
2618	GART	phosphoribosylglycinamide formyltransferase, phosphoribosylglycinamide synthetase, phosphoribosylaminoimidazole synthetase	-0.585339	7.01941	-8.90062	6.41452e-06	0.000117193	4.14954
23162	MAPK8IP3	mitogen-activated protein kinase 8 interacting protein 3	0.984714	6.61946	8.89921	6.42321e-06	0.000117208	4.15358
57593	EBF4	EBF family member 4	1.62977	2.08755	8.89794	6.43107e-06	0.000117208	4.36399
64787	EPS8L2	EPS8 like 2	0.621057	7.50014	8.89453	6.45232e-06	0.000117451	4.12363
1111	CHEK1	checkpoint kinase 1	-0.574096	6.02718	-8.88877	6.48825e-06	0.000117879	4.19085
3149	HMGB3	high mobility group box 3	-0.6015	6.32881	-8.88713	6.49853e-06	0.000117879	4.16931
29883	CNOT7	CCR4-NOT transcription complex subunit 7	-0.594753	7.26348	-8.88697	6.49955e-06	0.000117879	4.1272
23403	FBXO46	F-box protein 46	0.688501	5.30324	8.88412	6.51751e-06	0.00011806	4.22729
27333	GOLIM4	golgi integral membrane protein 4	-0.704317	5.9988	-8.8816	6.53334e-06	0.000118203	4.18913
115265	DDIT4L	DNA damage inducible transcript 4 like	0.541646	6.67958	8.88028	6.54168e-06	0.000118211	4.13297
64755	RUSF1	RUS family member 1	0.564598	6.46358	8.87779	6.55745e-06	0.000118348	4.14002
80218	NAA50	N-alpha-acetyltransferase 50, NatE catalytic subunit	-0.542068	7.73979	-8.87657	6.56517e-06	0.000118348	4.10465
440498	HSBP1L1	heat shock factor binding protein 1 like 1	0.872544	4.53372	8.87399	6.5816e-06	0.000118465	4.29535
10912	GADD45G	growth arrest and DNA damage inducible gamma	0.846789	4.97736	8.87176	6.59578e-06	0.000118465	4.24665
25939	SAMHD1	SAM and HD domain containing deoxynucleoside triphosphate triphosphohydrolase 1	-0.740802	4.72071	-8.87102	6.60051e-06	0.000118465	4.30494
64781	CERK	ceramide kinase	0.977146	3.21011	8.87056	6.60347e-06	0.000118465	4.40117
84640	USP38	ubiquitin specific peptidase 38	-0.606001	5.56014	-8.868	6.61984e-06	0.000118616	4.2102
200576	PIKFYVE	phosphoinositide kinase, FYVE-type zinc finger containing	-0.644734	5.51308	-8.86322	6.65052e-06	0.000118826	4.21099
64398	PALS1	protein associated with LIN7 1, MAGUK family member	-0.730212	5.17879	-8.86253	6.65499e-06	0.000118826	4.24722
9181	ARHGEF2	Rho/Rac guanine nucleotide exchange factor 2	0.6663	5.87174	8.86245	6.65551e-06	0.000118826	4.15845
3987	LIMS1	LIM zinc finger domain containing 1	-0.618921	5.71876	-8.85309	6.71608e-06	0.000119763	4.1809
64776	C11orf1	chromosome 11 open reading frame 1	0.847614	4.00161	8.84825	6.74767e-06	0.000120183	4.32386
1633	DCK	deoxycytidine kinase	-0.69089	5.75766	-8.84521	6.76754e-06	0.000120393	4.17151
51194	IPO11	importin 11	-0.87851	3.96953	-8.83873	6.81023e-06	0.000121008	4.34706
6208	RPS14	ribosomal protein S14	0.640015	9.30627	8.83472	6.83678e-06	0.000121335	4.06266
11337	GABARAP	GABA type A receptor-associated protein	0.713696	7.82622	8.82759	6.88424e-06	0.000121989	4.05078
23241	PACS2	phosphofurin acidic cluster sorting protein 2	0.646457	6.00223	8.82672	6.89005e-06	0.000121989	4.11309
81858	SHARPIN	SHANK associated RH domain interactor	0.646502	5.94641	8.82476	6.9032e-06	0.000122077	4.11469
57826	RAP2C	RAP2C, member of RAS oncogene family	-0.872294	4.53629	-8.82114	6.92751e-06	0.000122361	4.27791
284233	CYP4F35P	cytochrome P450 family 4 subfamily F member 35, pseudogene	1.54138	3.32353	8.81991	6.93578e-06	0.000122362	4.34833
5683	PSMA2	proteasome 20S subunit alpha 2	-0.543408	7.45432	-8.80471	7.03906e-06	0.000124024	4.03642
92815	H2AW	H2A.W histone	1.30298	3.28736	8.8036	7.04663e-06	0.000124024	4.33357
258010	SVIP	small VCP interacting protein	-0.660084	5.81673	-8.80204	7.05737e-06	0.000124066	4.12137
8803	SUCLA2	succinate-CoA ligase ADP-forming subunit beta	-0.634536	5.71681	-8.80056	7.06751e-06	0.000124098	4.12784
9949	AMMECR1	AMMECR nuclear protein 1	-0.69401	5.27384	-8.79571	7.10094e-06	0.000124258	4.16805
100130958	SYCE1L	synaptonemal complex central element protein 1 like	1.71211	2.75827	8.7954	7.10308e-06	0.000124258	4.33253
163183	SYNE4	spectrin repeat containing nuclear envelope family member 4	0.627192	5.3694	8.79464	7.10837e-06	0.000124258	4.13029
2764	GMFB	glia maturation factor beta	-0.660563	6.56705	-8.7944	7.11001e-06	0.000124258	4.06166
11080	DNAJB4	DnaJ heat shock protein family (Hsp40) member B4	-1.2776	3.86407	-8.78988	7.14137e-06	0.00012455	4.31598
1628	DBP	D-box binding PAR bZIP transcription factor	1.06248	3.39745	8.78959	7.14342e-06	0.00012455	4.3139
100507316	MINCR	MYC-induced long non-coding RNA	1.35379	2.75722	8.78436	7.17994e-06	0.000124946	4.32259
6159	RPL29	ribosomal protein L29	0.710358	9.38466	8.78372	7.18441e-06	0.000124946	4.01196
54991	C1orf159	chromosome 1 open reading frame 159	0.664341	5.54258	8.78091	7.20414e-06	0.000124946	4.10042
80724	ACAD10	acyl-CoA dehydrogenase family member 10	0.574442	5.83588	8.78088	7.20432e-06	0.000124946	4.07754
360205	PRAC2	PRAC2 small nuclear protein	1.02184	4.04885	8.78034	7.20812e-06	0.000124946	4.25086
130733	TMEM178A	transmembrane protein 178A	2.72494	0.200177	8.77473	7.24768e-06	0.000125486	3.48296
4669	NAGLU	N-acetyl-alpha-glucosaminidase	0.647778	5.49939	8.77025	7.27944e-06	0.000125889	4.09325
80335	WDR82	WD repeat domain 82	-0.527779	7.55266	-8.76886	7.2893e-06	0.000125893	3.99681
230	ALDOC	aldolase, fructose-bisphosphate C	0.669196	5.45513	8.76719	7.30117e-06	0.000125893	4.09391
50619	DEF6	DEF6 guanine nucleotide exchange factor	0.70893	4.95782	8.76666	7.305e-06	0.000125893	4.14253
8694	DGAT1	diacylglycerol O-acyltransferase 1	0.858479	5.70523	8.76546	7.31355e-06	0.000125895	4.07094
26298	EHF	ETS homologous factor	0.572812	7.05138	8.75616	7.3803e-06	0.000126897	3.99131
27101	CACYBP	calcyclin binding protein	-0.527779	7.44497	-8.74953	7.42824e-06	0.000127574	3.97932
121441	NEDD1	NEDD1 gamma-tubulin ring complex targeting factor	-0.819254	6.00382	-8.74716	7.44549e-06	0.000127723	4.05418
10175	CNIH1	cornichon family AMPA receptor auxiliary protein 1	-0.586475	6.16521	-8.7409	7.49127e-06	0.00012836	4.0293
10951	CBX1	chromobox 1	-0.560135	6.9298	-8.7354	7.53169e-06	0.000128632	3.98245
1198	CLK3	CDC like kinase 3	0.636017	5.49809	8.73531	7.53237e-06	0.000128632	4.05744
85300	ATCAY	ATCAY kinesin light chain interacting caytaxin	-1.03518	3.6889	-8.73522	7.53304e-06	0.000128632	4.26708
988	CDC5L	cell division cycle 5 like	-0.593174	6.60154	-8.72573	7.60337e-06	0.000129555	3.98776
27439	TMEM121B	transmembrane protein 121B	0.874346	5.07886	8.72558	7.60451e-06	0.000129555	4.08697
55720	TSR1	TSR1 ribosome maturation factor	-0.545878	6.40841	-8.7226	7.6267e-06	0.000129784	3.99418
3209	HOXA13	homeobox A13	-1.2523	3.19629	-8.72144	7.63538e-06	0.000129784	4.26169
118881	COMTD1	catechol-O-methyltransferase domain containing 1	0.783766	6.15338	8.72007	7.6457e-06	0.000129811	3.99331
81622	UNC93B1	unc-93 homolog B1, TLR signaling regulator	0.886762	5.31286	8.7177	7.66349e-06	0.000129965	4.05546
26271	FBXO5	F-box protein 5	-0.897193	5.16618	-8.71279	7.70044e-06	0.000130443	4.10215
55646	LYAR	Ly1 antibody reactive	-0.64157	5.41266	-8.7095	7.72539e-06	0.000130717	4.06358
1462	VCAN	versican	-1.10661	3.52598	-8.70217	7.78112e-06	0.000131399	4.24257
57130	ATP13A1	ATPase 13A1	0.58555	7.09516	8.70187	7.78341e-06	0.000131399	3.9335
125144	SNHG29	small nucleolar RNA host gene 29	0.606142	9.15329	8.70073	7.79218e-06	0.000131399	3.92091
8732	RNGTT	RNA guanylyltransferase and 5'-phosphatase	-0.683147	5.19445	-8.6968	7.82235e-06	0.000131705	4.07494
29894	CPSF1	cleavage and polyadenylation specific factor 1	0.515094	7.24626	8.69413	7.84286e-06	0.000131705	3.92131
79629	OCEL1	occludin/ELL domain containing 1	0.926133	3.85095	8.69381	7.84531e-06	0.000131705	4.18374
23528	ZNF281	zinc finger protein 281	-0.766047	5.15138	-8.69326	7.84955e-06	0.000131705	4.07893
3931	LCAT	lecithin-cholesterol acyltransferase	1.13474	2.96528	8.69262	7.85453e-06	0.000131705	4.23594
24142	NAA80	N-alpha-acetyltransferase 80, NatH catalytic subunit	1.04456	3.72459	8.69022	7.87305e-06	0.000131706	4.19147
60496	AASDHPPT	aminoadipate-semialdehyde dehydrogenase-phosphopantetheinyl transferase	-0.636497	5.79105	-8.68975	7.87667e-06	0.000131706	4.00704
128218	TMEM125	transmembrane protein 125	0.851735	4.50364	8.68822	7.88854e-06	0.000131706	4.11063
55706	NDC1	NDC1 transmembrane nucleoporin	-0.541119	6.76311	-8.6877	7.89256e-06	0.000131706	3.93975
9581	PREPL	prolyl endopeptidase like	-0.616246	5.65597	-8.6869	7.8988e-06	0.000131706	4.0157
6135	RPL11	ribosomal protein L11	0.62813	9.35135	8.68371	7.9236e-06	0.000131971	3.9066
6337	SCNN1A	sodium channel epithelial 1 subunit alpha	0.528423	6.47153	8.67869	7.96284e-06	0.000132477	3.93401
1915	EEF1A1	eukaryotic translation elongation factor 1 alpha 1	0.608562	11.6163	8.67051	8.02725e-06	0.000133399	3.95867
1647	GADD45A	growth arrest and DNA damage inducible alpha	0.760653	4.33074	8.66845	8.0436e-06	0.000133522	4.10974
55247	NEIL3	nei like DNA glycosylase 3	-0.917463	4.19428	-8.66614	8.06187e-06	0.000133547	4.15743
79791	FBXO31	F-box protein 31	0.664671	5.81923	8.66534	8.06825e-06	0.000133547	3.95879
79170	PRR15L	proline rich 15 like	0.665419	4.91591	8.66486	8.07204e-06	0.000133547	4.04289
64788	LMF1	lipase maturation factor 1	1.52251	2.29875	8.66219	8.0933e-06	0.000133751	4.18076
7368	UGT8	UDP glycosyltransferase 8	-0.634975	6.31961	-8.65856	8.12237e-06	0.00013408	3.93456
27113	BBC3	BCL2 binding component 3	1.07095	5.58068	8.65745	8.13125e-06	0.00013408	3.96954
10808	HSPH1	heat shock protein family H (Hsp110) member 1	-0.572164	6.78908	-8.65292	8.1677e-06	0.000134532	3.9026
6721	SREBF2	sterol regulatory element binding transcription factor 2	0.56453	8.59287	8.64962	8.1943e-06	0.000134821	3.86263
9149	DYRK1B	dual specificity tyrosine phosphorylation regulated kinase 1B	0.789008	4.00905	8.64545	8.22812e-06	0.000135228	4.12012
10419	PRMT5	protein arginine methyltransferase 5	-0.618793	6.57584	-8.64372	8.24213e-06	0.000135309	3.904
90507	SCRN2	secernin 2	0.837554	4.80273	8.63707	8.29645e-06	0.000136051	4.02549
5955	RCN2	reticulocalbin 2	-0.565278	6.75418	-8.63067	8.34912e-06	0.000136749	3.8808
202781	PAXIP1-DT	PAXIP1 divergent transcript	0.754571	4.43634	8.62965	8.35756e-06	0.000136749	4.05874
220042	DDIAS	DNA damage induced apoptosis suppressor	-0.783868	4.4962	-8.62856	8.36658e-06	0.000136749	4.08471
11113	CIT	citron rho-interacting serine/threonine kinase	-0.551672	6.6395	-8.62297	8.41289e-06	0.000137355	3.87801
10314	LANCL1	LanC like 1	-0.531788	6.52299	-8.61961	8.44096e-06	0.000137535	3.88017
257194	NEGR1	neuronal growth regulator 1	-1.57671	3.08159	-8.61868	8.44874e-06	0.000137535	4.15394
6141	RPL18	ribosomal protein L18	0.723465	9.41753	8.61833	8.45163e-06	0.000137535	3.84006
10767	HBS1L	HBS1 like translational GTPase	-0.565942	6.14034	-8.6117	8.50731e-06	0.00013829	3.89606
6560	SLC12A4	solute carrier family 12 member 4	0.693631	5.47886	8.60946	8.52617e-06	0.000138446	3.92819
57605	PITPNM2	phosphatidylinositol transfer protein membrane associated 2	0.756322	4.80991	8.60276	8.58303e-06	0.000139061	3.98963
283131	NEAT1	nuclear paraspeckle assembly transcript 1	1.07384	8.3159	8.60199	8.58951e-06	0.000139061	3.81375
90853	SPOCD1	SPOC domain containing 1	1.95458	1.79126	8.60062	8.60124e-06	0.000139061	4.04004
2583	B4GALNT1	beta-1,4-N-acetyl-galactosaminyltransferase 1	-0.937478	4.55912	-8.60059	8.60143e-06	0.000139061	4.05492
81576	YJU2B	YJU2 splicing factor homolog B	0.627336	5.06151	8.59275	8.66858e-06	0.000139995	3.95285
1660	DHX9	DExH-box helicase 9	-0.495326	8.46562	-8.59155	8.67891e-06	0.00014001	3.80163
26009	ZZZ3	zinc finger ZZ-type containing 3	-0.616349	5.71474	-8.58847	8.70548e-06	0.000140286	3.90787
6134	RPL10	ribosomal protein L10	0.729671	9.57278	8.58317	8.75139e-06	0.000140874	3.80643
55159	RFWD3	ring finger and WD repeat domain 3	-0.530019	6.70473	-8.57959	8.7826e-06	0.000141095	3.82896
79657	RPAP3	RNA polymerase II associated protein 3	-0.65648	6.02925	-8.57942	8.78407e-06	0.000141095	3.87286
54918	CMTM6	CKLF like MARVEL transmembrane domain containing 6	-0.61406	6.50252	-8.56862	8.87885e-06	0.000142463	3.82895
81688	C6orf62	chromosome 6 open reading frame 62	-0.539195	7.11891	-8.56323	8.92656e-06	0.000143075	3.79447
285908	LINC00174	long intergenic non-protein coding RNA 174	1.4625	3.64558	8.55977	8.95738e-06	0.000143414	4.06824
5610	EIF2AK2	eukaryotic translation initiation factor 2 alpha kinase 2	-0.904931	4.56009	-8.55856	8.96816e-06	0.000143433	4.01024
332	BIRC5	baculoviral IAP repeat containing 5	-0.878416	7.29626	-8.55348	9.01362e-06	0.000143904	3.78267
3301	DNAJA1	DnaJ heat shock protein family (Hsp40) member A1	-0.528187	8.2258	-8.55311	9.01695e-06	0.000143904	3.76212
10457	GPNMB	glycoprotein nmb	1.21872	2.56236	8.55173	9.02934e-06	0.000143947	4.09568
5019	OXCT1	3-oxoacid CoA-transferase 1	-0.516543	6.74163	-8.53786	9.155e-06	0.000145795	3.783
6181	RPLP2	ribosomal protein lateral stalk subunit P2	0.746683	9.50769	8.53554	9.1762e-06	0.000145976	3.75468
10519	CIB1	calcium and integrin binding 1	0.667176	7.17024	8.53267	9.20254e-06	0.000146239	3.75346
200312	RNF215	ring finger protein 215	0.751608	4.34583	8.53018	9.22541e-06	0.000146331	3.96625
5900	RALGDS	ral guanine nucleotide dissociation stimulator	0.577426	5.97334	8.5299	9.228e-06	0.000146331	3.80606
4325	MMP16	matrix metallopeptidase 16	-0.989356	4.17822	-8.52135	9.3071e-06	0.000147428	4.01464
64761	PARP12	poly(ADP-ribose) polymerase family member 12	1.08638	2.81543	8.51526	9.36386e-06	0.00014817	4.06508
51534	VTA1	vesicle trafficking 1	-0.600018	6.315	-8.51086	9.40513e-06	0.000148443	3.77883
6901	TAFAZZIN	tafazzin, phospholipid-lysophospholipid transacylase	0.591301	5.26741	8.51059	9.40766e-06	0.000148443	3.84563
10640	EXOC5	exocyst complex component 5	-0.723047	6.27516	-8.51023	9.411e-06	0.000148443	3.78356
9113	LATS1	large tumor suppressor kinase 1	-0.656042	5.84548	-8.50794	9.4326e-06	0.000148626	3.81279
3619	INCENP	inner centromere protein	-0.750322	6.39452	-8.49969	9.51076e-06	0.000149699	3.76519
51776	MAP3K20	mitogen-activated protein kinase kinase kinase 20	-0.950913	3.56397	-8.49675	9.53884e-06	0.000149982	4.03653
6815	STYX	serine/threonine/tyrosine interacting protein	-0.760355	5.15142	-8.48905	9.61258e-06	0.000150982	3.86682
692227	SNORD104	small nucleolar RNA, C/D box 104	1.12018	2.56192	8.48597	9.64232e-06	0.000151141	4.03257
339451	KLHL17	kelch like family member 17	0.667131	6.10822	8.4859	9.64299e-06	0.000151141	3.75047
2346	FOLH1	folate hydrolase 1	0.530557	7.55986	8.4847	9.65462e-06	0.000151164	3.69412
4571	TRNP	tRNA	1.25123	5.21658	8.48355	9.66569e-06	0.00015117	3.82148
197258	FCSK	fucose kinase	0.594213	5.31186	8.48256	9.67528e-06	0.00015117	3.81166
6536	SLC6A9	solute carrier family 6 member 9	0.655565	4.64659	8.48021	9.69811e-06	0.000151368	3.88131
990	CDC6	cell division cycle 6	-0.527523	6.86194	-8.47864	9.7134e-06	0.000151448	3.71482
56925	LXN	latexin	0.602855	5.12682	8.47741	9.72543e-06	0.000151477	3.82529
269	AMHR2	anti-Mullerian hormone receptor type 2	1.38736	2.25297	8.47004	9.79752e-06	0.000152201	3.99761
1294	COL7A1	collagen type VII alpha 1 chain	1.1951	6.27188	8.47002	9.79771e-06	0.000152201	3.72356
440	ASNS	asparagine synthetase (glutamine-hydrolyzing)	-0.524586	8.05193	-8.46953	9.80261e-06	0.000152201	3.67452
7516	XRCC2	X-ray repair cross complementing 2	-0.995645	4.8726	-8.46642	9.83322e-06	0.000152363	3.88399
89978	DPH6	diphthamine biosynthesis 6	-0.751984	4.4237	-8.46639	9.83353e-06	0.000152363	3.9247
7994	KAT6A	lysine acetyltransferase 6A	-0.523306	6.63618	-8.46485	9.8487e-06	0.00015244	3.71063
201562	HACD2	3-hydroxyacyl-CoA dehydratase 2	-0.689768	4.93657	-8.45945	9.90225e-06	0.000152917	3.85767
56255	TMX4	thioredoxin related transmembrane protein 4	-0.575247	6.21614	-8.45909	9.9059e-06	0.000152917	3.72994
6782	HSPA13	heat shock protein family A (Hsp70) member 13	-0.663369	5.85567	-8.45864	9.91034e-06	0.000152917	3.75994
55432	YOD1	YOD1 deubiquitinase	-1.01768	5.80512	-8.45473	9.94936e-06	0.00015336	3.77213
4233	MET	MET proto-oncogene, receptor tyrosine kinase	-0.731776	4.69673	-8.45203	9.97641e-06	0.000153618	3.87899
153579	BTNL9	butyrophilin like 9	1.20037	4.2007	8.4485	1.00118e-05	0.000154004	3.89589
2057	EPOR	erythropoietin receptor	1.02202	4.80053	8.44746	1.00223e-05	0.000154007	3.82758
23468	CBX5	chromobox 5	-0.531163	9.18325	-8.44068	1.00909e-05	0.000154901	3.64325
1609	DGKQ	diacylglycerol kinase theta	0.524148	6.92272	8.43518	1.01468e-05	0.000155477	3.65734
51085	MLXIPL	MLX interacting protein like	1.52251	3.61028	8.43494	1.01493e-05	0.000155477	3.94481
967	CD63	CD63 molecule	0.607925	8.8791	8.43386	1.01604e-05	0.000155486	3.63545
5781	PTPN11	protein tyrosine phosphatase non-receptor type 11	-0.500652	8.16998	-8.42756	1.0225e-05	0.000156227	3.6286
9786	KIAA0586	KIAA0586	-0.669726	5.14077	-8.4271	1.02298e-05	0.000156227	3.79954
476	ATP1A1	ATPase Na+/K+ transporting subunit alpha 1	0.588021	8.42495	8.42383	1.02635e-05	0.000156473	3.62289
1654	DDX3X	DEAD-box helicase 3 X-linked	-0.488041	8.15592	-8.42331	1.02689e-05	0.000156473	3.62411
79807	GSTCD	glutathione S-transferase C-terminal domain containing	-0.693255	5.18365	-8.42249	1.02774e-05	0.000156473	3.79071
79071	ELOVL6	ELOVL fatty acid elongase 6	-0.610475	5.93865	-8.41989	1.03044e-05	0.000156724	3.71014
91750	LIN52	lin-52 DREAM MuvB core complex component	-0.818915	3.99924	-8.41839	1.032e-05	0.0001568	3.921
2977	GUCY1A2	guanylate cyclase 1 soluble subunit alpha 2	-0.760998	7.12106	-8.41545	1.03506e-05	0.000157105	3.64003
57524	CASKIN1	CASK interacting protein 1	0.881018	4.91453	8.41313	1.03748e-05	0.000157313	3.77899
100125288	ZGLP1	zinc finger GATA like protein 1	1.39494	2.14832	8.41049	1.04026e-05	0.000157573	3.93082
151648	SGO1	shugoshin 1	-1.09389	3.85644	-8.4069	1.04403e-05	0.000157978	3.92999
10616	RBCK1	RANBP2-type and C3HC4-type zinc finger containing 1	0.506308	7.42167	8.40593	1.04505e-05	0.000157978	3.61216
3875	KRT18	keratin 18	0.587236	8.86879	8.40347	1.04765e-05	0.000158109	3.60265
23279	NUP160	nucleoporin 160	-0.693151	6.18281	-8.4014	1.04984e-05	0.000158109	3.67364
7576	ZNF28	zinc finger protein 28	-0.701013	4.69208	-8.40105	1.05021e-05	0.000158109	3.8251
2592	GALT	galactose-1-phosphate uridylyltransferase	0.737557	5.0893	8.40011	1.05121e-05	0.000158109	3.74663
79570	NKAIN1	sodium/potassium transporting ATPase interacting 1	0.828703	3.95526	8.40009	1.05123e-05	0.000158109	3.8739
6491	STIL	STIL centriolar assembly protein	-0.957666	5.30709	-8.39528	1.05635e-05	0.00015872	3.75807
9774	BCLAF1	BCL2 associated transcription factor 1	-0.673493	7.06305	-8.39279	1.05902e-05	0.00015896	3.61669
53917	RAB24	RAB24, member RAS oncogene family	0.691163	6.04117	8.38887	1.06322e-05	0.00015943	3.65131
81611	ANP32E	acidic nuclear phosphoprotein 32 family member E	-0.628085	7.54362	-8.38383	1.06865e-05	0.000160083	3.59114
9907	AP5Z1	adaptor related protein complex 5 subunit zeta 1	0.640068	5.42695	8.38088	1.07185e-05	0.0001604	3.69208
5223	PGAM1	phosphoglycerate mutase 1	-0.687279	6.80517	-8.375	1.07825e-05	0.000161196	3.60861
64682	ANAPC1	anaphase promoting complex subunit 1	-0.629136	5.05739	-8.37067	1.08298e-05	0.000161741	3.74801
6284	S100A13	S100 calcium binding protein A13	0.7547	5.17983	8.36914	1.08466e-05	0.000161749	3.70384
79661	NEIL1	nei like DNA glycosylase 1	1.18812	4.15359	8.36805	1.08586e-05	0.000161749	3.81721
55268	ECHDC2	enoyl-CoA hydratase domain containing 2	0.716044	6.62863	8.36766	1.08629e-05	0.000161749	3.59608
867	CBL	Cbl proto-oncogene	-0.669542	5.1652	-8.36468	1.08957e-05	0.000162075	3.73079
9518	GDF15	growth differentiation factor 15	0.712927	7.57076	8.35811	1.09686e-05	0.000162996	3.55838
9311	ASIC3	acid sensing ion channel subunit 3	0.807146	4.39961	8.35542	1.09985e-05	0.000163249	3.77731
25803	SPDEF	SAM pointed domain containing ETS transcription factor	0.786593	8.22464	8.35461	1.10075e-05	0.000163249	3.54904
9991	PTBP3	polypyrimidine tract binding protein 3	-0.497912	7.74835	-8.34613	1.11027e-05	0.000164438	3.54544
1738	DLD	dihydrolipoamide dehydrogenase	-0.486085	7.45314	-8.34332	1.11344e-05	0.000164438	3.54828
220164	DOK6	docking protein 6	-0.571541	5.66004	-8.34307	1.11372e-05	0.000164438	3.65185
6206	RPS12	ribosomal protein S12	0.637806	9.67798	8.34277	1.11406e-05	0.000164438	3.55154
728294	D2HGDH	D-2-hydroxyglutarate dehydrogenase	0.611089	6.02681	8.34254	1.11432e-05	0.000164438	3.6027
389337	ARHGEF37	Rho guanine nucleotide exchange factor 37	0.50062	7.38905	8.34159	1.1154e-05	0.000164438	3.54352
2705	GJB1	gap junction protein beta 1	1.27026	2.12252	8.3395	1.11777e-05	0.000164625	3.86121
55355	HJURP	Holliday junction recognition protein	-0.603176	6.27169	-8.33396	1.12407e-05	0.000165324	3.59286
55681	SCYL2	SCY1 like pseudokinase 2	-0.632143	7.03955	-8.33338	1.12474e-05	0.000165324	3.55306
57211	ADGRG6	adhesion G protein-coupled receptor G6	-0.72375	5.57712	-8.33118	1.12725e-05	0.000165324	3.65214
161742	SPRED1	sprouty related EVH1 domain containing 1	-0.788527	4.92051	-8.33074	1.12776e-05	0.000165324	3.72759
96764	TGS1	trimethylguanosine synthase 1	-0.659954	4.91421	-8.33047	1.12807e-05	0.000165324	3.72325
3291	HSD11B2	hydroxysteroid 11-beta dehydrogenase 2	0.682806	4.55803	8.32135	1.13858e-05	0.000166691	3.72401
160897	GPR180	G protein-coupled receptor 180	-0.758666	5.22717	-8.32044	1.13963e-05	0.000166691	3.67975
10221	TRIB1	tribbles pseudokinase 1	0.6046	6.30076	8.31809	1.14236e-05	0.000166845	3.55962
22980	TCF25	transcription factor 25	0.510509	6.90608	8.3176	1.14293e-05	0.000166845	3.53149
4800	NFYA	nuclear transcription factor Y subunit alpha	-0.583469	6.23624	-8.31648	1.14423e-05	0.000166872	3.57599
25885	POLR1A	RNA polymerase I subunit A	-0.618709	6.12318	-8.31237	1.14903e-05	0.000167408	3.58056
9498	SLC4A8	solute carrier family 4 member 8	-1.36963	2.40714	-8.31113	1.15048e-05	0.000167455	3.80021
51319	RSRC1	arginine and serine rich coiled-coil 1	-0.673911	5.02254	-8.30719	1.15511e-05	0.000167812	3.68621
10733	PLK4	polo like kinase 4	-0.678458	5.34937	-8.30684	1.15553e-05	0.000167812	3.64868
6996	TDG	thymine DNA glycosylase	-0.548044	6.49188	-8.30617	1.15631e-05	0.000167812	3.54832
146542	ZNF688	zinc finger protein 688	0.832389	3.85866	8.30018	1.16339e-05	0.000168489	3.78014
57104	PNPLA2	patatin like phospholipase domain containing 2	0.64862	6.89325	8.29954	1.16415e-05	0.000168489	3.51209
6205	RPS11	ribosomal protein S11	0.62477	9.90664	8.29929	1.16444e-05	0.000168489	3.5105
148206	ZNF714	zinc finger protein 714	-1.00065	5.20261	-8.2984	1.16551e-05	0.000168489	3.6688
4281	MID1	midline 1	-1.63966	2.21581	-8.29251	1.17253e-05	0.00016934	3.72344
4595	MUTYH	mutY DNA glycosylase	0.63452	5.33926	8.29033	1.17514e-05	0.000169529	3.60375
65009	NDRG4	NDRG family member 4	0.54432	5.68695	8.28952	1.17611e-05	0.000169529	3.5713
51805	COQ3	coenzyme Q3, methyltransferase	-0.678901	4.79192	-8.28713	1.17898e-05	0.000169669	3.69233
25909	AHCTF1	AT-hook containing transcription factor 1	-0.700023	7.02224	-8.28672	1.17948e-05	0.000169669	3.50417
84541	KBTBD8	kelch repeat and BTB domain containing 8	-1.18039	2.87353	-8.28587	1.1805e-05	0.000169669	3.83226
57335	ZNF286A	zinc finger protein 286A	-0.924755	3.45489	-8.28027	1.18727e-05	0.000170477	3.82359
5471	PPAT	phosphoribosyl pyrophosphate amidotransferase	-0.541203	6.00318	-8.27918	1.18859e-05	0.000170503	3.55197
728658	RPL13AP5	ribosomal protein L13a pseudogene 5	0.726424	4.59232	8.27793	1.19011e-05	0.000170556	3.67343
6421	SFPQ	splicing factor proline and glutamine rich	-0.539227	8.87557	-8.2733	1.19575e-05	0.0001712	3.46056
10097	ACTR2	actin related protein 2	-0.623182	8.04807	-8.26868	1.20142e-05	0.000171845	3.45836
10399	RACK1	receptor for activated C kinase 1	0.670648	9.98147	8.26726	1.20316e-05	0.00017193	3.4782
9026	HIP1R	huntingtin interacting protein 1 related	0.557645	6.13099	8.26491	1.20605e-05	0.000172178	3.51228
3320	HSP90AA1	heat shock protein 90 alpha family class A member 1	-0.501755	10.6253	-8.26321	1.20815e-05	0.000172312	3.48607
374882	TMEM205	transmembrane protein 205	0.62556	7.71056	8.26143	1.21035e-05	0.000172461	3.45156
64374	SIL1	SIL1 nucleotide exchange factor	0.764356	5.14995	8.25931	1.21299e-05	0.000172642	3.58934
118491	CFAP70	cilia and flagella associated protein 70	1.38327	2.85761	8.25854	1.21395e-05	0.000172642	3.81016
1964	EIF1AX	eukaryotic translation initiation factor 1A X-linked	-0.548058	6.50551	-8.25421	1.21934e-05	0.000173244	3.49126
993	CDC25A	cell division cycle 25A	-0.570273	5.56973	-8.2513	1.22298e-05	0.000173595	3.56207
1665	DHX15	DEAH-box helicase 15	-0.527114	7.9191	-8.24631	1.22924e-05	0.000174241	3.43495
25900	IFFO1	intermediate filament family orphan 1	0.924934	3.45239	8.24581	1.22986e-05	0.000174241	3.76274
23186	RCOR1	REST corepressor 1	-0.578827	5.55944	-8.24451	1.23151e-05	0.000174308	3.556
6240	RRM1	ribonucleotide reductase catalytic subunit M1	-0.520649	8.16834	-8.24002	1.2372e-05	0.00017485	3.42573
9837	GINS1	GINS complex subunit 1	-0.580018	6.07708	-8.23963	1.23769e-05	0.00017485	3.50436
3843	IPO5	importin 5	-0.479645	8.00526	-8.23836	1.2393e-05	0.000174911	3.42516
8667	EIF3H	eukaryotic translation initiation factor 3 subunit H	0.495739	7.68109	8.23617	1.24209e-05	0.000174978	3.42428
339745	SPOPL	speckle type BTB/POZ protein like	-0.879088	4.63704	-8.23614	1.24212e-05	0.000174978	3.6635
26098	EDRF1	erythroid differentiation regulatory factor 1	-0.717854	4.95715	-8.23438	1.24437e-05	0.000175016	3.61782
63922	CHTF18	chromosome transmission fidelity factor 18	0.514837	7.38762	8.23297	1.24616e-05	0.000175016	3.42557
4154	MBNL1	muscleblind like splicing regulator 1	-0.675661	6.80918	-8.23216	1.2472e-05	0.000175016	3.45362
55704	CCDC88A	coiled-coil domain containing 88A	-1.2974	2.91241	-8.23127	1.24835e-05	0.000175016	3.77871
1271	CNTFR	ciliary neurotrophic factor receptor	0.681154	5.06656	8.23082	1.24892e-05	0.000175016	3.5684
8533	COPS3	COP9 signalosome subunit 3	-0.495181	6.69838	-8.23041	1.24944e-05	0.000175016	3.45457
54884	RETSAT	retinol saturase	0.611734	5.12363	8.22509	1.25629e-05	0.000175804	3.55643
166929	SGMS2	sphingomyelin synthase 2	-0.613325	5.21989	-8.22421	1.25743e-05	0.000175804	3.57214
23259	DDHD2	DDHD domain containing 2	-0.57943	5.47433	-8.22038	1.26237e-05	0.000176248	3.5387
814	CAMK4	calcium/calmodulin dependent protein kinase IV	-1.69009	1.88497	-8.21992	1.26297e-05	0.000176248	3.56049
8458	TTF2	transcription termination factor 2	-0.607344	6.43316	-8.21369	1.27108e-05	0.000177053	3.45235
56262	LRRC8A	leucine rich repeat containing 8 VRAC subunit A	0.691545	9.39594	8.21366	1.27112e-05	0.000177053	3.40515
6950	TCP1	t-complex 1	-0.506443	8.37789	-8.21128	1.27423e-05	0.000177227	3.39309
5594	MAPK1	mitogen-activated protein kinase 1	-0.492529	7.57967	-8.2106	1.27513e-05	0.000177227	3.40109
55775	TDP1	tyrosyl-DNA phosphodiesterase 1	-0.625303	5.02431	-8.20998	1.27594e-05	0.000177227	3.58016
5118	PCOLCE	procollagen C-endopeptidase enhancer	1.20822	2.91197	8.20833	1.27811e-05	0.000177363	3.75775
139322	APOOL	apolipoprotein O like	-0.603158	5.26498	-8.20434	1.28337e-05	0.000177927	3.54523
170622	COMMD6	COMM domain containing 6	0.617179	5.18406	8.20305	1.28507e-05	0.000177997	3.52598
8784	TNFRSF18	TNF receptor superfamily member 18	0.98402	3.64204	8.19952	1.28974e-05	0.000178216	3.69672
10099	TSPAN3	tetraspanin 3	0.475229	7.59937	8.19951	1.28976e-05	0.000178216	3.38521
10628	TXNIP	thioredoxin interacting protein	0.573282	8.70816	8.1983	1.29137e-05	0.000178216	3.37883
2739	GLO1	glyoxalase I	-0.470743	8.50426	-8.19825	1.29144e-05	0.000178216	3.37831
8620	NPFF	neuropeptide FF-amide peptide precursor	1.78544	1.73718	8.18983	1.30268e-05	0.000179556	3.66082
55031	USP47	ubiquitin specific peptidase 47	-0.539099	6.64962	-8.1888	1.30406e-05	0.000179556	3.41215
7170	TPM3	tropomyosin 3	-0.488624	8.65015	-8.18828	1.30476e-05	0.000179556	3.36719
101928378	PTOV1-AS2	PTOV1 antisense RNA 2	1.15189	4.32745	8.18307	1.31178e-05	0.000180255	3.60107
541565	C8orf58	chromosome 8 open reading frame 58	1.40773	2.07617	8.18204	1.31318e-05	0.000180255	3.70605
23731	TMEM245	transmembrane protein 245	-0.669699	5.18126	-8.18174	1.31358e-05	0.000180255	3.53285
10669	CGREF1	cell growth regulator with EF-hand domain 1	0.641777	5.21746	8.18073	1.31495e-05	0.000180255	3.49798
2491	CENPI	centromere protein I	-0.747252	4.13441	-8.18003	1.3159e-05	0.000180255	3.65633
284611	FAM102B	family with sequence similarity 102 member B	-0.589211	5.3042	-8.1785	1.31798e-05	0.000180374	3.51229
122830	NAA30	N-alpha-acetyltransferase 30, NatC catalytic subunit	-0.685306	5.00249	-8.17755	1.31926e-05	0.000180384	3.55011
29766	TMOD3	tropomodulin 3	-0.609741	6.14442	-8.17462	1.32326e-05	0.000180716	3.42915
29110	TBK1	TANK binding kinase 1	-0.635227	6.13641	-8.17399	1.32412e-05	0.000180716	3.42973
25987	TSKU	tsukushi, small leucine rich proteoglycan	0.637069	6.34308	8.17121	1.32793e-05	0.000180914	3.39741
4540	ND5	NADH dehydrogenase subunit 5	1.3896	12.5549	8.17116	1.328e-05	0.000180914	3.46697
26750	RPS6KC1	ribosomal protein S6 kinase C1	-0.693185	5.03407	-8.1656	1.33564e-05	0.000181789	3.53371
283232	TMEM80	transmembrane protein 80	0.608195	4.94187	8.16082	1.34225e-05	0.000182361	3.50743
11112	HIBADH	3-hydroxyisobutyrate dehydrogenase	-0.498741	6.86609	-8.16079	1.3423e-05	0.000182361	3.37061
9135	RABEP1	rabaptin, RAB GTPase binding effector protein 1	-0.519427	6.68775	-8.15601	1.34893e-05	0.000182931	3.37404
79577	CDC73	cell division cycle 73	-0.600149	6.37022	-8.15517	1.3501e-05	0.000182931	3.39214
10327	AKR1A1	aldo-keto reductase family 1 member A1	0.583797	6.13187	8.15512	1.35017e-05	0.000182931	3.39237
51490	SPOUT1	SPOUT domain containing methyltransferase 1	0.505305	7.14313	8.15053	1.35659e-05	0.000183634	3.34131
54602	NDFIP2	Nedd4 family interacting protein 2	-0.524674	6.19585	-8.14091	1.37016e-05	0.000185269	3.38649
1490	CCN2	cellular communication network factor 2	-1.47307	3.68952	-8.14021	1.37116e-05	0.000185269	3.67904
5422	POLA1	DNA polymerase alpha 1, catalytic subunit	-0.575673	5.5466	-8.13715	1.3755e-05	0.00018554	3.44066
84667	HES7	hes family bHLH transcription factor 7	0.574308	6.21374	8.13704	1.37566e-05	0.00018554	3.36762
23491	CES3	carboxylesterase 3	0.909071	5.25624	8.13587	1.37733e-05	0.000185596	3.44369
11015	KDELR3	KDEL endoplasmic reticulum protein retention receptor 3	0.876558	3.43679	8.12981	1.386e-05	0.000186481	3.64319
2650	GCNT1	glucosaminyl (N-acetyl) transferase 1	-0.637054	4.96128	-8.12954	1.3864e-05	0.000186481	3.5012
10585	POMT1	protein O-mannosyltransferase 1	0.512206	6.14735	8.12613	1.3913e-05	0.000186971	3.35994
79572	ATP13A3	ATPase 13A3	-0.662028	7.25271	-8.12517	1.39268e-05	0.000186989	3.31842
4254	KITLG	KIT ligand	-1.0223	4.08145	-8.11836	1.40255e-05	0.000188001	3.60679
252839	TMEM9	transmembrane protein 9	0.645823	7.14567	8.11822	1.40275e-05	0.000188001	3.30566
126282	TNFAIP8L1	TNF alpha induced protein 8 like 1	-1.11179	3.11574	-8.11521	1.40714e-05	0.00018842	3.66824
23518	R3HDM1	R3H domain containing 1	-0.674642	5.05093	-8.10707	1.41907e-05	0.000189847	3.46739
57650	CIP2A	cellular inhibitor of PP2A	-1.17044	5.12666	-8.10525	1.42176e-05	0.000189991	3.47719
8398	PLA2G6	phospholipase A2 group VI	0.890059	5.75231	8.10386	1.42382e-05	0.000189991	3.36304
9782	MATR3	matrin 3	-0.530224	8.35073	-8.10375	1.42398e-05	0.000189991	3.2749
10966	RAB40B	RAB40B, member RAS oncogene family	0.743045	4.09266	8.08815	1.44725e-05	0.000192762	3.5294
6786	STIM1	stromal interaction molecule 1	0.608994	5.98135	8.08657	1.44964e-05	0.000192762	3.32695
27040	LAT	linker for activation of T cells	1.42598	2.76141	8.08598	1.45052e-05	0.000192762	3.63739
6096	RORB	RAR related orphan receptor B	-1.14789	2.8356	-8.08594	1.45059e-05	0.000192762	3.63424
6502	SKP2	S-phase kinase associated protein 2	-0.53366	6.09156	-8.08552	1.45121e-05	0.000192762	3.33351
57645	POGK	pogo transposable element derived with KRAB domain	-0.533552	6.71068	-8.08181	1.45683e-05	0.000193336	3.29134
260425	MAGI3	membrane associated guanylate kinase, WW and PDZ domain containing 3	-0.769681	4.60988	-8.0789	1.46126e-05	0.000193741	3.49388
29979	UBQLN1	ubiquilin 1	-0.465879	7.8219	-8.07809	1.46249e-05	0.000193741	3.25082
2969	GTF2I	general transcription factor IIi	-0.558383	6.02403	-8.07673	1.46456e-05	0.000193842	3.32978
7323	UBE2D3	ubiquitin conjugating enzyme E2 D3	-0.475608	7.6564	-8.0732	1.46995e-05	0.000194384	3.24805
6924	ELOA	elongin A	-0.584994	6.67847	-8.06735	1.47895e-05	0.000195399	3.27766
81502	HM13	histocompatibility minor 13	0.639408	7.24834	8.06611	1.48085e-05	0.000195477	3.24525
221656	KDM1B	lysine demethylase 1B	-0.5834	5.39963	-8.06434	1.48359e-05	0.000195665	3.37685
9112	MTA1	metastasis associated 1	0.501574	7.38411	8.0617	1.48768e-05	0.000196031	3.23701
1366	CLDN7	claudin 7	0.573849	8.60934	8.06023	1.48995e-05	0.000196072	3.22606
26152	ZNF337	zinc finger protein 337	0.865381	5.20942	8.0598	1.49062e-05	0.000196072	3.36537
51035	UBXN1	UBX domain protein 1	0.643763	6.25877	8.05429	1.49922e-05	0.000197029	3.27336
54751	FBLIM1	filamin binding LIM protein 1	0.664605	4.52505	8.05098	1.5044e-05	0.000197518	3.43759
81031	SLC2A10	solute carrier family 2 member 10	0.651435	5.22967	8.05017	1.50567e-05	0.000197518	3.35386
9015	TAF1A	TATA-box binding protein associated factor, RNA polymerase I subunit A	-0.933059	3.61126	-8.04938	1.50692e-05	0.000197518	3.57516
64395	GMCL1	germ cell-less 1, spermatogenesis associated	-0.55901	5.55627	-8.04337	1.51641e-05	0.000198587	3.33623
2960	GTF2E1	general transcription factor IIE subunit 1	-0.593318	5.15456	-8.04242	1.51792e-05	0.00019861	3.38132
55662	HIF1AN	hypoxia inducible factor 1 subunit alpha inhibitor	-0.531784	6.44453	-8.0394	1.52271e-05	0.000199062	3.25867
55367	PIDD1	p53-induced death domain protein 1	0.587109	6.26256	8.03781	1.52525e-05	0.000199218	3.25505
51147	ING4	inhibitor of growth family member 4	0.662477	4.69248	8.03676	1.52691e-05	0.000199261	3.4016
4898	NRDC	nardilysin convertase	-0.481393	7.24854	-8.03484	1.52999e-05	0.000199488	3.21615
130340	AP1S3	adaptor related protein complex 1 subunit sigma 3	-0.739548	4.3431	-8.03375	1.53173e-05	0.00019954	3.47574
26060	APPL1	adaptor protein, phosphotyrosine interacting with PH domain and leucine zipper 1	-0.533843	6.58028	-8.02806	1.54087e-05	0.000200273	3.23848
10762	NUP50	nucleoporin 50	-0.565494	6.90507	-8.02658	1.54325e-05	0.000200273	3.22145
3710	ITPR3	inositol 1,4,5-trisphosphate receptor type 3	0.484289	7.25964	8.02652	1.54335e-05	0.000200273	3.20076
3183	HNRNPC	heterogeneous nuclear ribonucleoprotein C	-0.511476	9.22018	-8.02631	1.5437e-05	0.000200273	3.19088
23301	EHBP1	EH domain binding protein 1	-0.563689	5.7926	-8.02607	1.54408e-05	0.000200273	3.294
339201	ASB16-AS1	ASB16 antisense RNA 1	0.690555	4.26954	8.02144	1.55157e-05	0.00020107	3.43638
4076	CAPRIN1	cell cycle associated protein 1	-0.458501	8.33588	-8.01589	1.56062e-05	0.000202067	3.17718
80726	IQCN	IQ motif containing N	1.40495	1.9235	8.0114	1.56798e-05	0.000202843	3.52383
8635	RNASET2	ribonuclease T2	0.817897	4.70322	8.01056	1.56937e-05	0.000202846	3.3703
202559	KHDRBS2	KH RNA binding domain containing, signal transduction associated 2	-1.01587	3.22224	-8.00647	1.57611e-05	0.000203346	3.55416
727957	MROH1	maestro heat like repeat family member 1	0.549426	6.35466	8.00579	1.57723e-05	0.000203346	3.21449
165545	DQX1	DEAQ-box RNA dependent ATPase 1	1.09405	2.59746	8.00573	1.57733e-05	0.000203346	3.55733
440311	LOC440311	NOP53 ribosome biogenesis factor pseudogene	1.05476	2.57876	8.00483	1.57881e-05	0.00020336	3.55643
1829	DSG2	desmoglein 2	-0.50384	6.7603	-7.99736	1.59124e-05	0.000204784	3.19476
11198	SUPT16H	SPT16 homolog, facilitates chromatin remodeling subunit	-0.463732	8.30904	-7.99574	1.59393e-05	0.000204954	3.15482
6873	TAF2	TATA-box binding protein associated factor 2	-0.634038	5.64387	-7.99435	1.59626e-05	0.000205077	3.27546
23646	PLD3	phospholipase D family member 3	0.693888	7.26775	7.99205	1.60012e-05	0.000205395	3.16236
10153	CEBPZ	CCAAT enhancer binding protein zeta	-0.518511	6.3084	-7.99061	1.60254e-05	0.000205528	3.21258
7169	TPM2	tropomyosin 2	2.0688	1.15757	7.9851	1.61184e-05	0.000206543	3.32961
3915	LAMC1	laminin subunit gamma 1	-0.504532	8.04212	-7.98044	1.61975e-05	0.000207379	3.13969
79694	MANEA	mannosidase endo-alpha	-0.658772	5.14774	-7.97842	1.6232e-05	0.000207387	3.31414
6917	TCEA1	transcription elongation factor A1	-0.557132	6.26846	-7.97804	1.62384e-05	0.000207387	3.20206
6732	SRPK1	SRSF protein kinase 1	-0.538479	6.92224	-7.97737	1.62499e-05	0.000207387	3.16547
57551	TAOK1	TAO kinase 1	-0.665315	6.72581	-7.97713	1.62539e-05	0.000207387	3.1761
83903	HASPIN	histone H3 associated protein kinase	-0.93618	4.45893	-7.97444	1.63e-05	0.000207682	3.40542
8351	H3C4	H3 clustered histone 4	1.43477	1.5182	7.97415	1.63049e-05	0.000207682	3.41955
2107	ETF1	eukaryotic translation termination factor 1	-0.477592	7.37275	-7.97291	1.63262e-05	0.000207776	3.14299
10914	PAPOLA	poly(A) polymerase alpha	-0.467798	7.88156	-7.97103	1.63586e-05	0.00020785	3.13071
85465	SELENOI	selenoprotein I	-0.563713	7.11534	-7.97095	1.636e-05	0.00020785	3.15072
3177	SLC29A2	solute carrier family 29 member 2	0.539719	6.59985	7.96545	1.64548e-05	0.000208877	3.15688
132660	LIN54	lin-54 DREAM MuvB core complex component	-0.583524	5.2279	-7.95678	1.66057e-05	0.000210558	3.2779
389677	RBM12B	RNA binding motif protein 12B	-0.788029	4.98733	-7.95622	1.66156e-05	0.000210558	3.31442
51282	SCAND1	SCAN domain containing 1	1.05844	5.80461	7.95253	1.66802e-05	0.000211198	3.19167
26092	TOR1AIP1	torsin 1A interacting protein 1	-0.522653	6.17695	-7.95021	1.67212e-05	0.000211536	3.17663
79176	FBXL15	F-box and leucine rich repeat protein 15	0.800591	6.21651	7.94937	1.67358e-05	0.000211542	3.15861
375790	AGRN	agrin	0.609845	7.97099	7.94646	1.67873e-05	0.000211765	3.10056
55314	TMEM144	transmembrane protein 144	-0.965358	3.97342	-7.94611	1.67935e-05	0.000211765	3.43213
11054	OGFR	opioid growth factor receptor	0.73459	5.73916	7.94585	1.67981e-05	0.000211765	3.18904
10787	NCKAP1	NCK associated protein 1	-0.541362	7.86044	-7.94469	1.68187e-05	0.000211765	3.10179
3909	LAMA3	laminin subunit alpha 3	1.16815	4.8401	7.94393	1.68321e-05	0.000211765	3.27964
134218	DNAJC21	DnaJ heat shock protein family (Hsp40) member C21	-0.552809	5.91675	-7.94356	1.68388e-05	0.000211765	3.19085
10973	ASCC3	activating signal cointegrator 1 complex subunit 3	-0.636941	5.67465	-7.94068	1.68899e-05	0.000212228	3.21282
8120	AP3B2	adaptor related protein complex 3 subunit beta 2	0.590324	5.3432	7.93872	1.69249e-05	0.000212489	3.21886
7873	MANF	mesencephalic astrocyte derived neurotrophic factor	0.503633	8.51982	7.93381	1.70129e-05	0.000213414	3.08437
55276	PGM2	phosphoglucomutase 2	-0.588103	5.44166	-7.93137	1.70567e-05	0.00021354	3.22536
8467	SMARCA5	SWI/SNF related, matrix associated, actin dependent regulator of chromatin, subfamily a, member 5	-0.521829	7.56052	-7.93116	1.70605e-05	0.00021354	3.0917
80209	PROSER1	proline and serine rich 1	-0.516316	6.56927	-7.93086	1.7066e-05	0.00021354	3.13029
1786	DNMT1	DNA methyltransferase 1	-0.471524	8.03301	-7.92719	1.71323e-05	0.00021419	3.07987
23361	ZNF629	zinc finger protein 629	0.753883	4.41075	7.91988	1.7265e-05	0.000215658	3.30715
93611	FBXO44	F-box protein 44	0.80751	4.66108	7.91913	1.72787e-05	0.000215658	3.27475
10567	RABAC1	Rab acceptor 1	0.861594	6.76922	7.91769	1.73051e-05	0.000215738	3.0948
4928	NUP98	nucleoporin 98 and 96 precursor	-0.46905	7.14229	-7.9172	1.73141e-05	0.000215738	3.08816
1676	DFFA	DNA fragmentation factor subunit alpha	-0.60555	5.2073	-7.91588	1.73382e-05	0.000215839	3.2358
22858	CILK1	ciliogenesis associated kinase 1	-0.519006	6.28578	-7.91517	1.73512e-05	0.000215839	3.12973
200350	FOXD4L1	forkhead box D4 like 1	1.2331	2.50067	7.91352	1.73816e-05	0.000216036	3.46284
85012	TCEAL3	transcription elongation factor A like 3	0.696128	4.32565	7.91001	1.74462e-05	0.000216579	3.30743
23248	RPRD2	regulation of nuclear pre-mRNA domain containing 2	-0.479205	6.67488	-7.90957	1.74543e-05	0.000216579	3.10031
55160	ARHGEF10L	Rho guanine nucleotide exchange factor 10 like	0.74856	4.76124	7.90762	1.74903e-05	0.000216845	3.25016
55753	OGDHL	oxoglutarate dehydrogenase L	0.940756	4.29071	7.90476	1.75434e-05	0.000217322	3.30397
85440	DOCK7	dedicator of cytokinesis 7	-0.498495	6.25579	-7.90355	1.75658e-05	0.000217419	3.11829
23507	LRRC8B	leucine rich repeat containing 8 VRAC subunit B	-0.651548	5.41094	-7.90188	1.75969e-05	0.000217622	3.19812
271	AMPD2	adenosine monophosphate deaminase 2	0.55223	5.75329	7.89947	1.7642e-05	0.000217854	3.13644
4538	ND4	NADH dehydrogenase subunit 4	1.1549	13.7153	7.89931	1.76449e-05	0.000217854	3.20077
142940	TRUB1	TruB pseudouridine synthase family member 1	-0.683727	5.17494	-7.89602	1.77064e-05	0.000218257	3.2205
54910	SEMA4C	semaphorin 4C	0.766867	5.11702	7.89565	1.77135e-05	0.000218257	3.19433
4640	MYO1A	myosin IA	0.734902	4.35606	7.89522	1.77215e-05	0.000218257	3.28692
79646	PANK3	pantothenate kinase 3	-0.645237	5.16135	-7.88997	1.78204e-05	0.000219294	3.21396
6813	STXBP2	syntaxin binding protein 2	0.53144	6.70318	7.88769	1.78635e-05	0.000219643	3.06481
65125	WNK1	WNK lysine deficient protein kinase 1	-0.490509	7.79912	-7.88678	1.78807e-05	0.000219673	3.03711
5814	PURB	purine rich element binding protein B	-0.49801	7.18453	-7.88331	1.79468e-05	0.000220217	3.04873
3156	HMGCR	3-hydroxy-3-methylglutaryl-CoA reductase	-0.567958	6.68523	-7.88244	1.79633e-05	0.000220217	3.07045
2859	GPR35	G protein-coupled receptor 35	0.658346	4.39935	7.88174	1.79766e-05	0.000220217	3.26748
6122	RPL3	ribosomal protein L3	0.660727	10.6458	7.88134	1.79842e-05	0.000220217	3.07167
7756	ZNF207	zinc finger protein 207	-0.588781	7.23278	-7.87951	1.80192e-05	0.000220247	3.04393
283987	HID1	HID1 domain containing	0.486737	7.85286	7.87917	1.80256e-05	0.000220247	3.02569
3985	LIMK2	LIM domain kinase 2	0.559547	6.97274	7.87889	1.8031e-05	0.000220247	3.04388
27013	CNPPD1	cyclin Pas1/PHO80 domain containing 1	0.570248	6.58646	7.87451	1.8115e-05	0.000221092	3.05516
6296	ACSM3	acyl-CoA synthetase medium chain family member 3	0.792314	4.10834	7.87278	1.81484e-05	0.000221318	3.29271
5718	PSMD12	proteasome 26S subunit, non-ATPase 12	-0.67372	5.92868	-7.86975	1.82068e-05	0.000221849	3.11064
219790	RTKN2	rhotekin 2	-0.988742	5.40682	-7.86577	1.82839e-05	0.000222607	3.17159
58493	INIP	INTS3 and NABP interacting protein	-0.690017	4.46693	-7.86179	1.83615e-05	0.000223317	3.27122
138311	DIPK1B	divergent protein kinase domain 1B	0.610263	5.2648	7.86123	1.83723e-05	0.000223317	3.14039
283349	RASSF3	Ras association domain family member 3	-0.505522	6.42836	-7.85704	1.84544e-05	0.000224112	3.05503
23594	ORC6	origin recognition complex subunit 6	-0.569934	5.96285	-7.85636	1.84678e-05	0.000224112	3.08949
4056	LTC4S	leukotriene C4 synthase	1.88051	1.39453	7.85418	1.85107e-05	0.000224367	3.27699
4511	TRNC	tRNA	1.80181	2.95361	7.85376	1.8519e-05	0.000224367	3.3901
2914	GRM4	glutamate metabotropic receptor 4	1.56368	1.35562	7.85239	1.85459e-05	0.000224511	3.26932
57732	ZFYVE28	zinc finger FYVE-type containing 28	0.811403	3.52345	7.85023	1.85886e-05	0.000224845	3.33661
23096	IQSEC2	IQ motif and Sec7 domain ArfGEF 2	0.484794	9.92964	7.84777	1.86373e-05	0.000225251	3.00964
81855	SFXN3	sideroflexin 3	0.495723	6.71343	7.84675	1.86575e-05	0.000225313	3.01826
29926	GMPPA	GDP-mannose pyrophosphorylase A	0.759077	5.04301	7.84316	1.8729e-05	0.000225992	3.14423
23576	DDAH1	dimethylarginine dimethylaminohydrolase 1	-0.473505	7.60655	-7.84101	1.87721e-05	0.000226246	2.98847
6480	ST6GAL1	ST6 beta-galactoside alpha-2,6-sialyltransferase 1	0.81923	4.78426	7.84059	1.87804e-05	0.000226246	3.17221
9772	TMEM94	transmembrane protein 94	0.507436	6.12744	7.8397	1.87981e-05	0.000226276	3.04181
23317	DNAJC13	DnaJ heat shock protein family (Hsp40) member C13	-0.642563	6.3056	-7.83748	1.88427e-05	0.00022663	3.04355
9260	PDLIM7	PDZ and LIM domain 7	0.568162	5.53654	7.83309	1.89311e-05	0.000227317	3.08118
170463	SSBP4	single stranded DNA binding protein 4	0.67845	6.76991	7.83295	1.89339e-05	0.000227317	2.99935
65244	SPATS2	spermatogenesis associated serine rich 2	-0.531303	5.67224	-7.83237	1.89456e-05	0.000227317	3.08832
3104	ZBTB48	zinc finger and BTB domain containing 48	0.594108	5.18556	7.83067	1.89799e-05	0.000227545	3.1151
7812	CSDE1	cold shock domain containing E1	-0.468791	8.98974	-7.82235	1.9149e-05	0.000229356	2.95921
8520	HAT1	histone acetyltransferase 1	-0.559374	5.8713	-7.82123	1.91721e-05	0.000229356	3.05763
84973	SNHG7	small nucleolar RNA host gene 7	0.609757	5.95893	7.82098	1.91772e-05	0.000229356	3.03171
101410533	YTHDF3-DT	YTHDF3 divergent transcript	1.52524	1.81667	7.81942	1.92091e-05	0.000229553	3.32283
10330	CNPY2	canopy FGF signaling regulator 2	0.48764	7.02315	7.81822	1.92337e-05	0.000229663	2.97349
56252	YLPM1	YLP motif containing 1	-0.482362	7.06255	-7.8141	1.93185e-05	0.000230063	2.97479
440503	PLIN5	perilipin 5	1.34415	2.9804	7.81388	1.9323e-05	0.000230063	3.34433
154791	FMC1	formation of mitochondrial complex V assembly factor 1 homolog	1.15404	2.67251	7.81335	1.93339e-05	0.000230063	3.35741
134553	C5orf24	chromosome 5 open reading frame 24	-0.57011	6.52761	-7.81316	1.93378e-05	0.000230063	3.00065
54778	RNF111	ring finger protein 111	-0.658342	4.99961	-7.81284	1.93444e-05	0.000230063	3.14837
204851	HIPK1	homeodomain interacting protein kinase 1	-0.528966	6.39758	-7.81072	1.93883e-05	0.0002304	3.00489
10440	TIMM17A	translocase of inner mitochondrial membrane 17A	-0.478516	6.54405	-7.80827	1.94391e-05	0.00023082	2.99272
4509	ATP8	ATP synthase F0 subunit 8	1.04287	9.96457	7.8059	1.94884e-05	0.000231221	2.96774
6230	RPS25	ribosomal protein S25	0.453357	8.93912	7.80218	1.95662e-05	0.000231541	2.93714
10926	DBF4	DBF4 zinc finger	-0.788333	5.61983	-7.80185	1.95731e-05	0.000231541	3.06802
6526	SLC5A3	solute carrier family 5 member 3	-0.783701	4.72575	-7.80163	1.95776e-05	0.000231541	3.17562
6137	RPL13	ribosomal protein L13	0.995335	10.4751	7.80106	1.95895e-05	0.000231541	2.97777
55859	BEX1	brain expressed X-linked 1	0.590888	5.94637	7.80089	1.95932e-05	0.000231541	3.00991
140809	SRXN1	sulfiredoxin 1	-0.579498	7.12939	-7.79965	1.96191e-05	0.000231606	2.95704
8848	TSC22D1	TSC22 domain family member 1	0.478645	6.42425	7.79914	1.96298e-05	0.000231606	2.97859
10923	SUB1	SUB1 regulator of transcription	-0.50798	6.97859	-7.7965	1.96852e-05	0.000232077	2.95858
8826	IQGAP1	IQ motif containing GTPase activating protein 1	-0.469221	7.09676	-7.79516	1.97135e-05	0.000232226	2.95174
26071	RTL8A	retrotransposon Gag like 8A	0.642274	6.12047	7.79051	1.98118e-05	0.000233199	2.9859
256949	KANK3	KN motif and ankyrin repeat domains 3	0.814951	3.86775	7.78938	1.98359e-05	0.000233299	3.23058
1213	CLTC	clathrin heavy chain	-0.45175	9.01307	-7.7882	1.98608e-05	0.000233408	2.92041
6165	RPL35A	ribosomal protein L35a	0.541237	8.61271	7.78721	1.98819e-05	0.000233471	2.91849
908	CCT6A	chaperonin containing TCP1 subunit 6A	-0.46425	9.05804	-7.78541	1.99203e-05	0.000233737	2.91756
51614	ERGIC3	ERGIC and golgi 3	0.500455	7.4814	7.78305	1.99707e-05	0.000234144	2.92141
29969	MDFIC	MyoD family inhibitor domain containing	-0.757232	5.19814	-7.78232	1.99863e-05	0.000234144	3.09331
1499	CTNNB1	catenin beta 1	-0.444209	8.39523	-7.78023	2.00311e-05	0.000234483	2.91082
10933	MORF4L1	mortality factor 4 like 1	-0.520134	7.52747	-7.77903	2.00569e-05	0.000234601	2.9201
55751	TMEM184C	transmembrane protein 184C	-0.616341	5.05848	-7.77829	2.00729e-05	0.000234604	3.10049
26471	NUPR1	nuclear protein 1, transcriptional regulator	0.555711	7.30198	7.7752	2.01393e-05	0.000235195	2.91629
60558	GUF1	GTP binding elongation factor GUF1	-0.54675	5.61986	-7.77412	2.01627e-05	0.000235285	3.02833
1455	CSNK1G2	casein kinase 1 gamma 2	0.484647	7.00244	7.76118	2.04446e-05	0.000238305	2.90922
83451	ABHD11	abhydrolase domain containing 11	0.508485	7.04877	7.76077	2.04536e-05	0.000238305	2.9071
3939	LDHA	lactate dehydrogenase A	-0.477962	9.10126	-7.75643	2.05489e-05	0.000239197	2.88482
1944	EFNA3	ephrin A3	0.740545	5.5862	7.75573	2.05645e-05	0.000239197	2.9881
64946	CENPH	centromere protein H	-0.506807	6.59849	-7.7551	2.05783e-05	0.000239197	2.92966
25978	CHMP2B	charged multivesicular body protein 2B	-0.546763	6.29385	-7.75374	2.06085e-05	0.000239361	2.94713
55312	RFK	riboflavin kinase	-0.567611	5.32974	-7.75125	2.06636e-05	0.00023969	3.03521
29800	ZDHHC1	zinc finger DHHC-type containing 1	0.969803	3.54975	7.75035	2.06838e-05	0.00023969	3.22428
11171	STRAP	serine/threonine kinase receptor associated protein	-0.444672	8.02727	-7.75029	2.06851e-05	0.00023969	2.87897
733	C8G	complement C8 gamma chain	1.14232	2.28145	7.74784	2.07396e-05	0.000239964	3.28851
6130	RPL7A	ribosomal protein L7a	0.518082	10.2866	7.74714	2.07551e-05	0.000239964	2.90642
80829	ZFP91	ZFP91 zinc finger protein, atypical E3 ubiquitin ligase	-0.472633	7.1486	-7.74705	2.07571e-05	0.000239964	2.89487
284023	RNF227	ring finger protein 227	0.786315	3.73109	7.74445	2.08153e-05	0.00024045	3.19766
9013	TAF1C	TATA-box binding protein associated factor, RNA polymerase I subunit C	0.581103	6.27657	7.74252	2.08586e-05	0.000240763	2.92172
23008	KLHDC10	kelch domain containing 10	-0.504083	6.50193	-7.74045	2.0905e-05	0.000240979	2.91822
9725	TMEM63A	transmembrane protein 63A	0.811706	4.12901	7.73897	2.09382e-05	0.000241121	3.14159
51027	BOLA1	bolA family member 1	0.589141	4.88962	7.73775	2.09658e-05	0.000241195	3.04543
770	CA11	carbonic anhydrase 11	0.843986	5.10176	7.73694	2.09841e-05	0.000241195	3.01717
27148	STK36	serine/threonine kinase 36	0.673076	5.62625	7.73654	2.09932e-05	0.000241195	2.96274
64598	MOSPD3	motile sperm domain containing 3	0.721346	4.30683	7.73342	2.10636e-05	0.00024165	3.11337
84549	MAK16	MAK16 homolog	-0.549435	5.32237	-7.73335	2.10653e-05	0.00024165	3.01512
56901	NDUFA4L2	NDUFA4 mitochondrial complex associated like 2	1.02971	4.42119	7.73239	2.10872e-05	0.000241715	3.0952
64422	ATG3	autophagy related 3	-0.529301	6.10305	-7.73088	2.11213e-05	0.00024192	2.9346
5451	POU2F1	POU class 2 homeobox 1	-0.648098	5.00031	-7.72961	2.11503e-05	0.000242066	3.05428
10082	GPC6	glypican 6	-0.614768	5.05006	-7.72752	2.11979e-05	0.000242402	3.04429
54800	KLHL24	kelch like family member 24	0.848403	4.40514	7.72645	2.12224e-05	0.000242402	3.09167
644794	LINC02604	long intergenic non-protein coding RNA 2604	1.41219	3.70382	7.72618	2.12285e-05	0.000242402	3.18066
253143	PRR14L	proline rich 14 like	-0.474793	6.48063	-7.72245	2.13139e-05	0.000243191	2.8984
84286	TMEM175	transmembrane protein 175	0.713727	5.37933	7.7167	2.14465e-05	0.000244445	2.96405
441150	C6orf226	chromosome 6 open reading frame 226	0.936288	3.58997	7.71626	2.14567e-05	0.000244445	3.18237
26225	ARL5A	ADP ribosylation factor like GTPase 5A	-0.887738	4.09688	-7.71541	2.14762e-05	0.00024448	3.163
3190	HNRNPK	heterogeneous nuclear ribonucleoprotein K	-0.454055	9.36112	-7.7141	2.15066e-05	0.000244639	2.83932
79935	CCNP	cyclin P	1.03873	3.10596	7.711	2.15786e-05	0.000245271	3.22453
3082	HGF	hepatocyte growth factor	-0.735332	6.44411	-7.70919	2.16208e-05	0.000245564	2.89028
84795	PYROXD2	pyridine nucleotide-disulphide oxidoreductase domain 2	0.774277	3.80421	7.70701	2.16718e-05	0.000245955	3.14737
55629	PNRC2	proline rich nuclear receptor coactivator 2	-0.55016	6.54774	-7.70539	2.17097e-05	0.000246034	2.87621
64743	WDR13	WD repeat domain 13	0.720093	6.18989	7.7053	2.17118e-05	0.000246034	2.88398
3636	INPPL1	inositol polyphosphate phosphatase like 1	0.469999	7.79175	7.70335	2.17575e-05	0.000246364	2.8257
10745	PHTF1	putative homeodomain transcription factor 1	-0.67132	4.52045	-7.70258	2.17756e-05	0.000246382	3.08645
23039	XPO7	exportin 7	-0.469603	7.86069	-7.70107	2.1811e-05	0.000246595	2.82441
64900	LPIN3	lipin 3	0.601323	5.03656	7.69785	2.18871e-05	0.000247267	2.98217
80700	UBXN6	UBX domain protein 6	0.665442	6.70443	7.69682	2.19115e-05	0.000247355	2.84676
51299	NRN1	neuritin 1	0.728983	3.98357	7.69385	2.19818e-05	0.000247961	3.11067
105376526	LOC105376526	uncharacterized LOC105376526	1.12941	2.8375	7.69114	2.20464e-05	0.000248501	3.22127
3140	MR1	major histocompatibility complex, class I-related	0.801646	3.60504	7.68929	2.20905e-05	0.000248811	3.15132
9495	AKAP5	A-kinase anchoring protein 5	-1.43597	2.69652	-7.68829	2.21144e-05	0.000248892	3.22126
388284	C16orf86	chromosome 16 open reading frame 86	1.14127	2.66142	7.68704	2.21441e-05	0.000249038	3.22446
51122	COMMD2	COMM domain containing 2	-0.579398	5.21156	-7.68401	2.22169e-05	0.000249617	2.97346
144455	E2F7	E2F transcription factor 7	-0.821062	5.25157	-7.6835	2.22292e-05	0.000249617	2.97752
84725	PLEKHA8	pleckstrin homology domain containing A8	-0.639229	5.14456	-7.68128	2.22825e-05	0.000250028	2.98084
11222	MRPL3	mitochondrial ribosomal protein L3	-0.499494	7.16346	-7.67984	2.23174e-05	0.000250231	2.81746
1877	E4F1	E4F transcription factor 1	0.494063	6.36357	7.6766	2.23957e-05	0.00025092	2.84169
26229	B3GAT3	beta-1,3-glucuronyltransferase 3	0.671897	6.119	7.67577	2.24157e-05	0.000250955	2.85481
7087	ICAM5	intercellular adhesion molecule 5	0.685028	5.95338	7.66996	2.25573e-05	0.000252268	2.85973
6147	RPL23A	ribosomal protein L23a	0.529454	9.12212	7.66957	2.25669e-05	0.000252268	2.78759
10576	CCT2	chaperonin containing TCP1 subunit 2	-0.478174	8.56796	-7.66809	2.26029e-05	0.000252481	2.78159
93145	OLFM2	olfactomedin 2	1.0263	3.29996	7.6625	2.27402e-05	0.000253824	3.1541
140701	ABHD16B	abhydrolase domain containing 16B	0.870919	3.64731	7.66099	2.27775e-05	0.000253954	3.11469
84080	ENKD1	enkurin domain containing 1	0.648963	5.58529	7.66017	2.27977e-05	0.000253954	2.87931
6749	SSRP1	structure specific recognition protein 1	-0.643844	8.55112	-7.65996	2.2803e-05	0.000253954	2.77264
830	CAPZA2	capping actin protein of muscle Z-line subunit alpha 2	-0.456787	7.14244	-7.65776	2.28574e-05	0.00025437	2.79227
92999	ZBTB47	zinc finger and BTB domain containing 47	0.651738	4.3072	7.655	2.2926e-05	0.000254657	3.02593
55726	INTS13	integrator complex subunit 13	-0.686399	5.69825	-7.65478	2.29313e-05	0.000254657	2.88885
164	AP1G1	adaptor related protein complex 1 subunit gamma 1	-0.466432	7.41238	-7.65362	2.29602e-05	0.000254657	2.77853
81579	PLA2G12A	phospholipase A2 group XIIA	-0.760201	4.23078	-7.65348	2.29638e-05	0.000254657	3.07174
5357	PLS1	plastin 1	-0.705288	5.1632	-7.65328	2.29688e-05	0.000254657	2.9493
8503	PIK3R3	phosphoinositide-3-kinase regulatory subunit 3	-0.529635	5.77663	-7.65082	2.30301e-05	0.000254971	2.8715
53944	CSNK1G1	casein kinase 1 gamma 1	-0.566934	5.4694	-7.65077	2.30313e-05	0.000254971	2.90466
10629	TAF6L	TATA-box binding protein associated factor 6 like	0.599341	5.49448	7.64813	2.30975e-05	0.000255514	2.87461
6844	VAMP2	vesicle associated membrane protein 2	0.671721	6.84139	7.64653	2.31377e-05	0.000255753	2.78303
26278	SACS	sacsin molecular chaperone	-0.803809	3.93458	-7.64551	2.31631e-05	0.000255753	3.1013
29117	BRD7	bromodomain containing 7	-0.508181	5.85454	-7.64456	2.31872e-05	0.000255753	2.85621
6193	RPS5	ribosomal protein S5	0.67139	9.48418	7.64453	2.31878e-05	0.000255753	2.76659
124401	ANKS3	ankyrin repeat and sterile alpha motif domain containing 3	0.62242	4.89321	7.64236	2.32426e-05	0.000256168	2.93626
54543	TOMM7	translocase of outer mitochondrial membrane 7	0.539608	7.31945	7.64043	2.32913e-05	0.000256363	2.76094
4082	MARCKS	myristoylated alanine rich protein kinase C substrate	-0.548214	7.5051	-7.64029	2.32948e-05	0.000256363	2.76146
7525	YES1	YES proto-oncogene 1, Src family tyrosine kinase	-0.52843	6.26676	-7.63818	2.33483e-05	0.00025675	2.81608
27085	MTBP	MDM2 binding protein	-0.961027	3.88311	-7.63691	2.33806e-05	0.00025675	3.10407
3174	HNF4G	hepatocyte nuclear factor 4 gamma	-0.885782	3.95927	-7.63686	2.33817e-05	0.00025675	3.0919
286256	LCN12	lipocalin 12	1.68826	1.87496	7.63474	2.34358e-05	0.000257155	3.14533
11221	DUSP10	dual specificity phosphatase 10	0.682506	4.75196	7.62934	2.35736e-05	0.000258476	2.93864
22822	PHLDA1	pleckstrin homology like domain family A member 1	-0.922734	3.57254	-7.62741	2.36231e-05	0.000258829	3.12499
22844	FRMPD1	FERM and PDZ domain containing 1	1.13438	2.63788	7.62662	2.36436e-05	0.000258862	3.16082
112483	SAT2	spermidine/spermine N1-acetyltransferase family member 2	0.56107	5.14358	7.62333	2.37283e-05	0.000259599	2.88474
7052	TGM2	transglutaminase 2	2.44613	0.0015547	7.62096	2.37894e-05	0.000260076	2.55269
23091	ZC3H13	zinc finger CCCH-type containing 13	-0.535754	6.54128	-7.61958	2.38253e-05	0.000260278	2.77748
11124	FAF1	Fas associated factor 1	-0.565678	6.47471	-7.61581	2.39232e-05	0.000261156	2.77752
79598	CEP97	centrosomal protein 97	-0.670372	5.69041	-7.61503	2.39436e-05	0.000261187	2.84341
10178	TENM1	teneurin transmembrane protein 1	1.1595	2.96925	7.61198	2.40233e-05	0.000261864	3.12737
4035	LRP1	LDL receptor related protein 1	1.1544	3.20053	7.61095	2.40501e-05	0.000261965	3.10702
576	ADGRB2	adhesion G protein-coupled receptor B2	0.552859	5.90922	7.60931	2.40931e-05	0.000262242	2.79348
84634	KISS1R	KISS1 receptor	1.21905	3.79879	7.60685	2.41578e-05	0.000262754	3.035
2591	GALNT3	polypeptide N-acetylgalactosaminyltransferase 3	-0.608718	4.8931	-7.6053	2.41986e-05	0.000263006	2.92545
5700	PSMC1	proteasome 26S subunit, ATPase 1	-0.50672	5.81567	-7.60363	2.42428e-05	0.000263293	2.8127
23145	SSPOP	SCO-spondin, pseudogene	-0.78104	4.4727	-7.59992	2.43411e-05	0.000264013	2.9811
11244	ZHX1	zinc fingers and homeoboxes 1	-0.521169	5.56082	-7.59978	2.43445e-05	0.000264013	2.83457
23189	KANK1	KN motif and ankyrin repeat domains 1	-0.606328	5.39844	-7.59856	2.43771e-05	0.000264174	2.85423
83858	ATAD3B	ATPase family AAA domain containing 3B	0.640763	6.06756	7.59701	2.44184e-05	0.000264262	2.76754
11073	TOPBP1	DNA topoisomerase II binding protein 1	-0.531477	6.65171	-7.59648	2.44325e-05	0.000264262	2.7446
55072	RNF31	ring finger protein 31	0.481851	6.23646	7.59625	2.44385e-05	0.000264262	2.7563
6209	RPS15	ribosomal protein S15	0.716723	9.31262	7.59342	2.45142e-05	0.000264889	2.70401
27229	TUBGCP4	tubulin gamma complex associated protein 4	-0.754398	3.98076	-7.5912	2.45737e-05	0.000265339	3.0332
94160	ABCC12	ATP binding cassette subfamily C member 12	4.81506	-2.27003	7.58946	2.46204e-05	0.000265651	1.5164
5204	PFDN5	prefoldin subunit 5	0.592822	7.8767	7.58663	2.46964e-05	0.000266278	2.68984
7178	TPT1	tumor protein, translationally-controlled 1	0.489569	10.42	7.58338	2.47843e-05	0.000266926	2.72178
29964	PRICKLE4	prickle planar cell polarity protein 4	0.964109	2.792	7.58308	2.47924e-05	0.000266926	3.10752
92140	MTDH	metadherin	-0.462395	7.81568	-7.57766	2.49397e-05	0.000267912	2.68208
10061	ABCF2	ATP binding cassette subfamily F member 2	-0.490014	7.22669	-7.57752	2.49435e-05	0.000267912	2.69652
9528	TMEM59	transmembrane protein 59	0.444799	7.28759	7.57698	2.49581e-05	0.000267912	2.68803
27232	GNMT	glycine N-methyltransferase	0.812552	3.44407	7.57655	2.497e-05	0.000267912	3.04432
1147	CHUK	component of inhibitor of nuclear factor kappa B kinase complex	-0.518065	5.90252	-7.5764	2.49739e-05	0.000267912	2.77353
26086	GPSM1	G protein signaling modulator 1	0.552342	5.75553	7.57443	2.50279e-05	0.000268297	2.76559
646762	LOC646762	uncharacterized LOC646762	-0.635383	4.68427	-7.57355	2.50518e-05	0.00026836	2.91775
26160	IFT172	intraflagellar transport 172	0.719818	5.04496	7.57125	2.51151e-05	0.000268819	2.83516
83695	RHNO1	RAD9-HUS1-RAD1 interacting nuclear orphan 1	-0.487187	6.31476	-7.57068	2.51307e-05	0.000268819	2.73385
6443	SGCB	sarcoglycan beta	-0.560871	5.15683	-7.56919	2.51716e-05	0.000269063	2.84806
2217	FCGRT	Fc fragment of IgG receptor and transporter	1.43802	2.08346	7.56608	2.52574e-05	0.000269787	3.09234
4508	ATP6	ATP synthase F0 subunit 6	0.958752	12.4349	7.5614	2.53871e-05	0.000270963	2.77283
55608	ANKRD10	ankyrin repeat domain 10	0.958795	4.64133	7.56079	2.54039e-05	0.000270963	2.87249
11278	KLF12	Kruppel like factor 12	-1.02736	2.85442	-7.55951	2.54397e-05	0.000271151	3.09324
57291	DANCR	differentiation antagonizing non-protein coding RNA	0.57244	6.03528	7.55818	2.54766e-05	0.000271264	2.72495
1809	DPYSL3	dihydropyrimidinase like 3	-0.585052	6.81241	-7.55782	2.54868e-05	0.000271264	2.69225
2152	F3	coagulation factor III, tissue factor	0.663504	4.27067	7.55325	2.56145e-05	0.000272299	2.915
339229	OXLD1	oxidoreductase like domain containing 1	0.797901	5.19437	7.55303	2.56206e-05	0.000272299	2.796
9701	PPP6R2	protein phosphatase 6 regulatory subunit 2	0.506779	6.69723	7.55201	2.56495e-05	0.000272412	2.68022
2547	XRCC6	X-ray repair cross complementing 6	-0.493256	9.14959	-7.5429	2.59067e-05	0.000274558	2.63823
23761	PISD	phosphatidylserine decarboxylase	0.618151	5.82421	7.54279	2.591e-05	0.000274558	2.72291
11185	INMT	indolethylamine N-methyltransferase	1.93596	0.962313	7.54224	2.59255e-05	0.000274558	2.8756
283417	DPY19L2	dpy-19 like 2	1.22638	3.05077	7.54177	2.59389e-05	0.000274558	3.04419
57697	FANCM	FA complementation group M	-0.938986	4.41849	-7.54128	2.59529e-05	0.000274558	2.92811
22838	RNF44	ring finger protein 44	0.526696	6.67349	7.54095	2.59623e-05	0.000274558	2.66832
3329	HSPD1	heat shock protein family D (Hsp60) member 1	-0.485091	10.495	-7.53984	2.5994e-05	0.000274699	2.66709
114885	OSBPL11	oxysterol binding protein like 11	-0.697471	4.32629	-7.539	2.60177e-05	0.000274755	2.92777
1075	CTSC	cathepsin C	-0.810588	4.03631	-7.53793	2.60485e-05	0.000274884	2.96842
115817	DHRS1	dehydrogenase/reductase 1	0.633153	4.98386	7.53489	2.61352e-05	0.000275605	2.80142
100506311	HOTAIRM1	HOXA transcript antisense RNA, myeloid-specific 1	1.21572	2.33985	7.53392	2.61631e-05	0.000275667	3.06619
6861	SYT5	synaptotagmin 5	0.666187	5.89209	7.5334	2.61782e-05	0.000275667	2.70647
6189	RPS3A	ribosomal protein S3A	0.499052	10.0668	7.53178	2.62246e-05	0.000275961	2.65026
79586	CHPF	chondroitin polymerizing factor	0.768424	7.08776	7.52964	2.62863e-05	0.000276415	2.63871
94121	SYTL4	synaptotagmin like 4	1.00947	3.09457	7.52626	2.63841e-05	0.000277248	3.02327
729737	LOC729737	uncharacterized LOC729737	0.895423	3.01966	7.52507	2.64185e-05	0.000277413	3.02866
8754	ADAM9	ADAM metallopeptidase domain 9	-0.523426	6.72893	-7.52269	2.64877e-05	0.000277853	2.65458
6507	SLC1A3	solute carrier family 1 member 3	-0.991059	3.30276	-7.52235	2.64978e-05	0.000277853	3.0339
57182	ANKRD50	ankyrin repeat domain 50	-0.73054	4.67302	-7.52016	2.65614e-05	0.000278325	2.86181
9373	PLAA	phospholipase A2 activating protein	-0.50979	6.00259	-7.5191	2.65926e-05	0.000278456	2.69786
9696	CROCC	ciliary rootlet coiled-coil, rootletin	0.70438	5.43253	7.51209	2.67983e-05	0.000280412	2.72295
53844	COPG2IT1	COPG2 imprinted transcript 1	1.84646	1.3045	7.50989	2.68632e-05	0.000280894	2.93096
9066	SYT7	synaptotagmin 7	0.555083	6.54494	7.5027	2.70765e-05	0.000282863	2.62976
22794	CASC3	CASC3 exon junction complex subunit	-0.447463	7.0547	-7.50226	2.70895e-05	0.000282863	2.61466
10210	TOPORS	TOP1 binding arginine/serine rich protein, E3 ubiquitin ligase	-0.605269	5.75694	-7.50036	2.71464e-05	0.000283258	2.70162
1789	DNMT3B	DNA methyltransferase 3 beta	-0.818844	3.90566	-7.49549	2.72922e-05	0.00028458	2.93751
54795	TRPM4	transient receptor potential cation channel subfamily M member 4	0.484676	6.80587	7.49143	2.74147e-05	0.000285481	2.60456
100507588	TGFBR3L	transforming growth factor beta receptor 3 like	0.922481	5.31423	7.49136	2.74169e-05	0.000285481	2.71069
29911	HOOK2	hook microtubule tethering protein 2	0.764466	6.03936	7.48955	2.74715e-05	0.000285552	2.64412
11140	CDC37	cell division cycle 37, HSP90 cochaperone	0.437575	8.17757	7.4893	2.7479e-05	0.000285552	2.57387
79023	NUP37	nucleoporin 37	-0.518454	5.70415	-7.48923	2.74812e-05	0.000285552	2.69122
653820	FAM72B	family with sequence similarity 72 member B	-1.28785	2.6524	-7.48711	2.75455e-05	0.000285705	3.01291
55526	DHTKD1	dehydrogenase E1 and transketolase domain containing 1	-0.455732	7.34813	-7.48695	2.75503e-05	0.000285705	2.58611
285512	FAM13A-AS1	FAM13A antisense RNA 1	1.59065	1.81828	7.48681	2.75548e-05	0.000285705	2.98977
57804	POLD4	DNA polymerase delta 4, accessory subunit	0.83338	5.00335	7.48566	2.75896e-05	0.000285705	2.74044
253832	ZDHHC20	zinc finger DHHC-type palmitoyltransferase 20	-0.501678	7.17769	-7.48559	2.75919e-05	0.000285705	2.59097
284076	TTLL6	tubulin tyrosine ligase like 6	1.70943	1.2314	7.48162	2.7713e-05	0.000286759	2.88948
22948	CCT5	chaperonin containing TCP1 subunit 5	-0.48057	8.3837	-7.48078	2.77386e-05	0.000286825	2.56381
27249	MMADHC	metabolism of cobalamin associated D	-0.568113	5.37129	-7.4712	2.80335e-05	0.000289673	2.70862
253943	YTHDF3	YTH N6-methyladenosine RNA binding protein 3	-0.569124	6.19104	-7.4704	2.8058e-05	0.000289725	2.62739
197257	LDHD	lactate dehydrogenase D	1.09393	3.7128	7.46972	2.80791e-05	0.000289742	2.89109
8894	EIF2S2	eukaryotic translation initiation factor 2 subunit beta	-0.452295	7.30848	-7.46901	2.81011e-05	0.000289768	2.56628
81669	CCNL2	cyclin L2	1.0812	7.71973	7.46705	2.81623e-05	0.000290198	2.55247
25970	SH2B1	SH2B adaptor protein 1	0.476868	6.65836	7.46588	2.81985e-05	0.000290371	2.5814
100132708	CYP4F30P	cytochrome P450 family 4 subfamily F member 30, pseudogene	4.11881	-2.95829	7.46025	2.83746e-05	0.000291982	1.17775
4123	MAN2C1	mannosidase alpha class 2C member 1	0.740985	6.6637	7.45934	2.8403e-05	0.000292073	2.57209
79866	BORA	BORA aurora kinase A activator	-1.06218	3.99555	-7.45711	2.84733e-05	0.000292593	2.89312
113655	MFSD3	major facilitator superfamily domain containing 3	0.900953	6.5477	7.45123	2.86589e-05	0.000294297	2.56768
51454	GULP1	GULP PTB domain containing engulfment adaptor 1	-0.567899	6.91886	-7.44819	2.87554e-05	0.000295063	2.55862
57472	CNOT6	CCR4-NOT transcription complex subunit 6	-0.531799	6.48753	-7.44764	2.87731e-05	0.000295063	2.57992
1938	EEF2	eukaryotic translation elongation factor 2	0.667788	11.6095	7.44416	2.88842e-05	0.000295999	2.60196
22861	NLRP1	NLR family pyrin domain containing 1	1.18226	6.24105	7.43916	2.90444e-05	0.000297358	2.57141
255512	TOLLIP-DT	TOLLIP divergent transcript	1.67155	1.1627	7.43859	2.90629e-05	0.000297358	2.83269
149473	CCDC24	coiled-coil domain containing 24	0.655049	4.41185	7.43806	2.908e-05	0.000297358	2.76385
387893	KMT5A	lysine methyltransferase 5A	-0.468849	6.67796	-7.43754	2.90967e-05	0.000297358	2.55648
129303	TMEM150A	transmembrane protein 150A	0.87194	2.95662	7.43638	2.91342e-05	0.000297537	2.93579
9322	TRIP10	thyroid hormone receptor interactor 10	0.740346	3.75436	7.43493	2.91809e-05	0.000297809	2.84744
6146	RPL22	ribosomal protein L22	0.430833	8.13081	7.42588	2.94753e-05	0.000300607	2.49932
81831	NETO2	neuropilin and tolloid like 2	-0.495137	6.431	-7.42105	2.96335e-05	0.000302014	2.55138
84172	POLR1B	RNA polymerase I subunit B	-0.519153	5.70749	-7.4109	2.99692e-05	0.000305106	2.59911
2548	GAA	alpha glucosidase	0.480653	7.64104	7.41053	2.99818e-05	0.000305106	2.48567
2773	GNAI3	G protein subunit alpha i3	-0.452447	6.68057	-7.40848	3.005e-05	0.000305106	2.52182
831	CAST	calpastatin	-0.45114	6.88995	-7.40817	3.00605e-05	0.000305106	2.51112
9749	PHACTR2	phosphatase and actin regulator 2	-0.639967	4.87546	-7.40813	3.00616e-05	0.000305106	2.70141
10900	RUNDC3A	RUN domain containing 3A	0.670715	4.42516	7.40811	3.00623e-05	0.000305106	2.72707
113230	MISP3	MISP family member 3	0.827424	4.02053	7.40709	3.00966e-05	0.000305106	2.77928
283352	TMEM132D-AS1	TMEM132D antisense RNA 1	0.901928	3.52641	7.40696	3.01008e-05	0.000305106	2.84331
675	BRCA2	BRCA2 DNA repair associated	-0.856447	4.38571	-7.40229	3.02575e-05	0.000306486	2.76974
57122	NUP107	nucleoporin 107	-0.552966	7.13366	-7.3981	3.03987e-05	0.000307707	2.49016
84230	LRRC8C	leucine rich repeat containing 8 VRAC subunit C	-0.919306	3.63403	-7.3948	3.05105e-05	0.000308629	2.85933
55258	THNSL2	threonine synthase like 2	0.778625	3.80105	7.3908	3.06468e-05	0.000309682	2.79049
2553	GABPB1	GA binding protein transcription factor subunit beta 1	-0.679481	4.87407	-7.39006	3.06718e-05	0.000309682	2.6822
55012	PPP2R3C	protein phosphatase 2 regulatory subunit B''gamma	-0.698747	4.31319	-7.38991	3.0677e-05	0.000309682	2.75856
23244	PDS5A	PDS5 cohesin associated factor A	-0.481041	7.71954	-7.3885	3.07252e-05	0.000309958	2.46121
5887	RAD23B	RAD23 homolog B, nucleotide excision repair protein	-0.447741	7.87732	-7.38668	3.07877e-05	0.000310378	2.45657
9400	RECQL5	RecQ like helicase 5	0.624357	4.60681	7.38531	3.08347e-05	0.000310642	2.67658
84919	PPP1R15B	protein phosphatase 1 regulatory subunit 15B	-0.465814	6.96608	-7.38056	3.09981e-05	0.000311984	2.4752
81570	CLPB	caseinolytic mitochondrial matrix peptidase chaperone subunit B	-0.747195	5.96902	-7.37986	3.10224e-05	0.000311984	2.54486
4173	MCM4	minichromosome maintenance complex component 4	-0.443082	8.64959	-7.37962	3.10308e-05	0.000311984	2.44347
404093	CUEDC1	CUE domain containing 1	1.11217	2.3459	7.37794	3.10888e-05	0.000312004	2.89922
6867	TACC1	transforming acidic coiled-coil containing protein 1	-0.570364	5.74638	-7.37794	3.10889e-05	0.000312004	2.55797
83448	PUS7L	pseudouridine synthase 7 like	-0.785415	4.32526	-7.37766	3.10983e-05	0.000312004	2.74634
23471	TRAM1	translocation associated membrane protein 1	0.522991	6.89696	7.37714	3.11166e-05	0.000312004	2.46571
10042	HMGXB4	HMG-box containing 4	-0.507531	5.88254	-7.37649	3.11389e-05	0.000312018	2.54113
3658	IREB2	iron responsive element binding protein 2	-0.618794	6.65206	-7.37076	3.13384e-05	0.000313806	2.48109
6234	RPS28	ribosomal protein S28	0.813634	8.92604	7.3685	3.14177e-05	0.000314241	2.43414
11138	TBC1D8	TBC1 domain family member 8	0.721626	5.68323	7.36832	3.14241e-05	0.000314241	2.53
219988	PATL1	PAT1 homolog 1, processing body mRNA decay factor	-0.497975	6.26111	-7.36632	3.14942e-05	0.000314353	2.49791
9755	TBKBP1	TBK1 binding protein 1	0.841365	3.79414	7.36628	3.14956e-05	0.000314353	2.76283
9723	SEMA3E	semaphorin 3E	-1.41402	2.81381	-7.36619	3.14986e-05	0.000314353	2.88655
3955	LFNG	LFNG O-fucosylpeptide 3-beta-N-acetylglucosaminyltransferase	1.08123	3.02527	7.3652	3.15335e-05	0.000314474	2.84996
84447	SYVN1	synoviolin 1	0.445204	7.12547	7.36442	3.15609e-05	0.000314474	2.44254
80781	COL18A1	collagen type XVIII alpha 1 chain	0.949994	2.7248	7.36405	3.15742e-05	0.000314474	2.87157
51362	CDC40	cell division cycle 40	-0.585954	4.99	-7.36308	3.16084e-05	0.000314605	2.63117
84722	PSRC1	proline and serine rich coiled-coil 1	-0.645343	4.97861	-7.36081	3.16883e-05	0.000315189	2.63262
129642	MBOAT2	membrane bound O-acyltransferase domain containing 2	0.479032	5.91605	7.35895	3.17541e-05	0.000315634	2.50024
1513	CTSK	cathepsin K	1.85385	1.06318	7.35472	3.19046e-05	0.000316917	2.72688
2235	FECH	ferrochelatase	-0.438187	7.16272	-7.35064	3.20505e-05	0.000318154	2.43115
66036	MTMR9	myotubularin related protein 9	-0.724144	4.26206	-7.34841	3.21306e-05	0.000318737	2.71854
317716	BPIFA4P	BPI fold containing family A member 4, pseudogene	1.726	1.04619	7.34746	3.21644e-05	0.00031886	2.71693
6498	SKIL	SKI like proto-oncogene	-0.760428	4.35388	-7.34492	3.22561e-05	0.0003195	2.70343
64430	PCNX4	pecanex 4	-0.615127	5.43007	-7.34448	3.22718e-05	0.0003195	2.55461
100130557	NFYC-AS1	NFYC antisense RNA 1	1.29497	2.60873	7.3425	3.23433e-05	0.000319994	2.85352
8669	EIF3J	eukaryotic translation initiation factor 3 subunit J	-0.463415	6.63389	-7.33938	3.24564e-05	0.0003209	2.44248
93081	TEX30	testis expressed 30	-0.677968	4.2607	-7.33826	3.24973e-05	0.000320984	2.70501
401399	PRRT4	proline rich transmembrane protein 4	1.14676	2.85167	7.33796	3.25079e-05	0.000320984	2.83374
27074	LAMP3	lysosomal associated membrane protein 3	1.29294	1.89842	7.33062	3.27762e-05	0.000323403	2.83526
284353	NKPD1	NTPase KAP family P-loop domain containing 1	1.16358	2.93117	7.32995	3.28008e-05	0.000323403	2.81848
120224	TMEM45B	transmembrane protein 45B	0.579669	5.34243	7.32948	3.28181e-05	0.000323403	2.51919
1871	E2F3	E2F transcription factor 3	-0.578573	4.83576	-7.3288	3.28431e-05	0.000323435	2.61148
55270	NUDT15	nudix hydrolase 15	-0.599203	5.27581	-7.32645	3.29296e-05	0.000323866	2.55154
100132354	LINC01512	long intergenic non-protein coding RNA 1512	3.28299	-1.74495	7.32483	3.29894e-05	0.000324124	1.28142
149076	ZNF362	zinc finger protein 362	0.574118	4.72809	7.32454	3.30001e-05	0.000324124	2.58965
10277	UBE4B	ubiquitination factor E4B	-0.491014	6.38015	-7.32253	3.30746e-05	0.000324551	2.4377
9146	HGS	hepatocyte growth factor-regulated tyrosine kinase substrate	0.439239	7.26033	7.32219	3.30872e-05	0.000324551	2.38819
3312	HSPA8	heat shock protein family A (Hsp70) member 8	-0.487149	10.9058	-7.31985	3.3174e-05	0.000325188	2.42143
9475	ROCK2	Rho associated coiled-coil containing protein kinase 2	-0.557524	6.02801	-7.31777	3.32515e-05	0.000325734	2.45994
1977	EIF4E	eukaryotic translation initiation factor 4E	-0.526972	5.59025	-7.31718	3.32736e-05	0.000325736	2.50105
57089	ENTPD7	ectonucleoside triphosphate diphosphohydrolase 7	-0.790759	4.00782	-7.31196	3.34687e-05	0.00032743	2.7133
3839	KPNA3	karyopherin subunit alpha 3	-0.579756	5.39888	-7.31117	3.34985e-05	0.000327507	2.51767
54505	DHX29	DExH-box helicase 29	-0.563958	5.62559	-7.30891	3.35834e-05	0.000328121	2.48859
100131801	PET100	PET100 cytochrome c oxidase chaperone	0.654133	5.22556	7.30755	3.36349e-05	0.000328409	2.50583
84988	PPP1R16A	protein phosphatase 1 regulatory subunit 16A	0.46807	7.13725	7.30571	3.37043e-05	0.000328831	2.3721
124045	SPATA33	spermatogenesis associated 33	0.596593	5.22216	7.30484	3.37373e-05	0.000328831	2.50354
51762	RAB8B	RAB8B, member RAS oncogene family	-0.895591	3.36793	-7.30465	3.37444e-05	0.000328831	2.78349
372	ARCN1	archain 1	-0.423607	7.84458	-7.30294	3.38094e-05	0.000329249	2.35703
9107	MTMR6	myotubularin related protein 6	-0.545979	5.63255	-7.30179	3.38529e-05	0.000329457	2.47878
9700	ESPL1	extra spindle pole bodies like 1, separase	-0.592386	6.66963	-7.29938	3.39449e-05	0.000330037	2.3947
8665	EIF3F	eukaryotic translation initiation factor 3 subunit F	0.567971	7.13717	7.29906	3.39568e-05	0.000330037	2.36411
84296	GINS4	GINS complex subunit 4	-0.641161	5.32221	-7.29672	3.40463e-05	0.000330597	2.51223
100500804	MIR3654	microRNA 3654	0.893199	3.02212	7.29639	3.40588e-05	0.000330597	2.77313
5706	PSMC6	proteasome 26S subunit, ATPase 6	-0.531511	6.42645	-7.2952	3.41044e-05	0.000330633	2.40293
2064	ERBB2	erb-b2 receptor tyrosine kinase 2	0.519214	7.37269	7.29514	3.41069e-05	0.000330633	2.3531
84681	HINT2	histidine triad nucleotide binding protein 2	0.550096	5.97414	7.28903	3.43419e-05	0.000332694	2.4123
5101	PCDH9	protocadherin 9	-1.5865	1.77901	-7.28515	3.44922e-05	0.000333933	2.68112
3678	ITGA5	integrin subunit alpha 5	0.698194	4.37008	7.28413	3.45315e-05	0.000334096	2.58935
2194	FASN	fatty acid synthase	0.646634	10.4903	7.28151	3.46335e-05	0.000334654	2.36924
79738	BBS10	Bardet-Biedl syndrome 10	-0.558916	5.28929	-7.28143	3.46367e-05	0.000334654	2.49497
10890	RAB10	RAB10, member RAS oncogene family	-0.450485	7.59862	-7.28048	3.46735e-05	0.000334654	2.33438
146754	DNAH2	dynein axonemal heavy chain 2	1.07172	4.44703	7.28028	3.46817e-05	0.000334654	2.57134
728763	CROCC2	ciliary rootlet coiled-coil, rootletin family member 2	1.15929	2.76748	7.27977	3.47016e-05	0.000334654	2.77466
23512	SUZ12	SUZ12 polycomb repressive complex 2 subunit	-0.585341	6.36246	-7.27831	3.47583e-05	0.000334836	2.388
79412	KREMEN2	kringle containing transmembrane protein 2	0.80914	6.64972	7.27813	3.47654e-05	0.000334836	2.35737
10721	POLQ	DNA polymerase theta	-0.600417	5.45433	-7.27444	3.49101e-05	0.000336013	2.46815
55215	FANCI	FA complementation group I	-0.475922	7.17201	-7.27293	3.49696e-05	0.000336305	2.3384
4801	NFYB	nuclear transcription factor Y subunit beta	-0.547576	5.77662	-7.27205	3.50045e-05	0.000336305	2.42853
5558	PRIM2	DNA primase subunit 2	-0.682741	4.54836	-7.27195	3.50082e-05	0.000336305	2.58847
9827	RGP1	RGP1 homolog, RAB6A GEF complex partner 1	-0.722953	4.24337	-7.27128	3.50347e-05	0.000336342	2.63135
10935	PRDX3	peroxiredoxin 3	-0.483702	7.87419	-7.26867	3.51377e-05	0.000337114	2.31583
1457	CSNK2A1	casein kinase 2 alpha 1	-0.46217	7.41768	-7.255	3.56834e-05	0.000342045	2.30839
57678	GPAM	glycerol-3-phosphate acyltransferase, mitochondrial	-0.786807	4.10032	-7.25465	3.56976e-05	0.000342045	2.63436
23175	LPIN1	lipin 1	0.534754	5.68332	7.25135	3.58308e-05	0.000343022	2.39164
7389	UROD	uroporphyrinogen decarboxylase	0.493582	5.98544	7.25098	3.58457e-05	0.000343022	2.3662
4893	NRAS	NRAS proto-oncogene, GTPase	-0.588262	6.13055	-7.24878	3.59348e-05	0.00034363	2.36985
1104	RCC1	regulator of chromosome condensation 1	-0.47054	7.16419	-7.24828	3.59553e-05	0.00034363	2.30902
197335	WDR90	WD repeat domain 90	0.61971	7.49145	7.24167	3.62247e-05	0.000345982	2.28648
11065	UBE2C	ubiquitin conjugating enzyme E2 C	-0.521652	6.88705	-7.24023	3.62837e-05	0.000346188	2.31185
35	ACADS	acyl-CoA dehydrogenase short chain	0.713952	5.93278	7.24001	3.62927e-05	0.000346188	2.35636
9917	FAM20B	FAM20B glycosaminoglycan xylosylkinase	-0.468958	7.21532	-7.2374	3.63996e-05	0.000346813	2.29393
6142	RPL18A	ribosomal protein L18a	0.729892	9.28183	7.23679	3.64247e-05	0.000346813	2.28134
6341	SCO1	synthesis of cytochrome C oxidase 1	-0.547473	5.14889	-7.23671	3.64282e-05	0.000346813	2.45928
55362	TMEM63B	transmembrane protein 63B	0.476244	6.58143	7.23452	3.65182e-05	0.000347236	2.30995
113246	C12orf57	chromosome 12 open reading frame 57	0.622843	7.85614	7.2345	3.65192e-05	0.000347236	2.27286
338657	CENATAC	centrosomal AT-AC splicing factor	1.12563	4.41261	7.23236	3.66078e-05	0.000347856	2.51943
11234	HPS5	HPS5 biogenesis of lysosomal organelles complex 2 subunit 2	-0.716758	4.55358	-7.2306	3.66804e-05	0.000348324	2.54041
25844	YIPF3	Yip1 domain family member 3	0.461895	6.85627	7.22921	3.67383e-05	0.000348651	2.29071
10611	PDLIM5	PDZ and LIM domain 5	-0.469879	6.16313	-7.22767	3.68023e-05	0.000348951	2.33895
255783	INAFM1	InaF motif containing 1	1.26337	3.33897	7.22697	3.68317e-05	0.000348951	2.65977
6687	SPG7	SPG7 matrix AAA peptidase subunit, paraplegin	0.522959	6.71577	7.22636	3.68568e-05	0.000348951	2.29326
4832	NME3	NME/NM23 nucleoside diphosphate kinase 3	0.818934	6.99409	7.2262	3.68637e-05	0.000348951	2.28139
7534	YWHAZ	tyrosine 3-monooxygenase/tryptophan 5-monooxygenase activation protein zeta	-0.432338	9.48257	-7.22258	3.70149e-05	0.00035016	2.26251
5576	PRKAR2A	protein kinase cAMP-dependent type II regulatory subunit alpha	-0.456073	7.02535	-7.21669	3.72624e-05	0.000352278	2.2764
6731	SRP72	signal recognition particle 72	-0.422207	7.594	-7.21516	3.73274e-05	0.00035251	2.25561
27106	ARRDC2	arrestin domain containing 2	0.61966	5.08289	7.21499	3.73343e-05	0.00035251	2.41314
50809	HP1BP3	heterochromatin protein 1 binding protein 3	-0.448133	8.16193	-7.21006	3.75435e-05	0.000353905	2.24219
55183	RIF1	replication timing regulatory factor 1	-0.630813	5.36769	-7.20985	3.75524e-05	0.000353905	2.40272
6304	SATB1	SATB homeobox 1	1.07034	2.67039	7.20983	3.75534e-05	0.000353905	2.70262
3221	HOXC4	homeobox C4	0.771361	3.79279	7.20817	3.7624e-05	0.000354346	2.57974
147657	ZNF480	zinc finger protein 480	-0.675803	5.12435	-7.20646	3.76971e-05	0.00035481	2.43157
7019	TFAM	transcription factor A, mitochondrial	-0.695495	5.6268	-7.20144	3.79122e-05	0.000356416	2.36471
100131213	ZNF503-AS2	ZNF503 antisense RNA 2	1.08385	3.54514	7.20136	3.79156e-05	0.000356416	2.60402
94103	ORMDL3	ORMDL sphingolipid biosynthesis regulator 3	0.51046	5.52439	7.19985	3.79805e-05	0.000356459	2.34559
11322	TMC6	transmembrane channel like 6	0.895029	3.07082	7.19913	3.80115e-05	0.000356459	2.65761
50626	CYHR1	cysteine and histidine rich 1	0.529145	6.91835	7.19904	3.80155e-05	0.000356459	2.25147
10174	SORBS3	sorbin and SH3 domain containing 3	0.652545	6.30539	7.19903	3.80159e-05	0.000356459	2.28143
55103	RALGPS2	Ral GEF with PH domain and SH3 binding motif 2	-0.655316	6.63182	-7.1978	3.8069e-05	0.000356732	2.27579
100128822	LINC01003	long intergenic non-protein coding RNA 1003	1.02245	3.58842	7.19537	3.81744e-05	0.000357495	2.59132
11137	PWP1	PWP1 homolog, endonuclein	-0.445166	6.33631	-7.19318	3.82692e-05	0.000358158	2.28458
10672	GNA13	G protein subunit alpha 13	-0.540061	5.56118	-7.18865	3.84663e-05	0.000359613	2.35125
580	BARD1	BRCA1 associated RING domain 1	-0.635601	4.63773	-7.1885	3.8473e-05	0.000359613	2.47552
57799	RAB40C	RAB40C, member RAS oncogene family	0.589101	5.99079	7.18382	3.86781e-05	0.000361303	2.28459
81566	CSRNP2	cysteine and serine rich nuclear protein 2	0.467939	7.54986	7.18269	3.87279e-05	0.000361541	2.21409
83463	MXD3	MAX dimerization protein 3	0.508055	5.85444	7.18118	3.87944e-05	0.000361916	2.29245
51303	FKBP11	FKBP prolyl isomerase 11	1.01469	3.94329	7.18067	3.88167e-05	0.000361916	2.52489
4734	NEDD4	NEDD4 E3 ubiquitin protein ligase	-0.840273	4.29268	-7.17715	3.89723e-05	0.00036314	2.51879
84294	UTP23	UTP23 small subunit processome component	-0.582979	4.8491	-7.17635	3.90077e-05	0.000363242	2.42933
2067	ERCC1	ERCC excision repair 1, endonuclease non-catalytic subunit	0.575584	4.80069	7.17039	3.92734e-05	0.000365276	2.39686
205717	USF3	upstream transcription factor family member 3	-0.587298	5.06279	-7.17035	3.92752e-05	0.000365276	2.39294
8539	API5	apoptosis inhibitor 5	-0.481799	7.64536	-7.169	3.93353e-05	0.000365563	2.19918
79892	MCMBP	minichromosome maintenance complex binding protein	-0.434425	7.05382	-7.16856	3.93552e-05	0.000365563	2.21668
54963	UCKL1	uridine-cytidine kinase 1 like 1	0.463554	6.0481	7.16694	3.94278e-05	0.000365844	2.26045
11277	TREX1	three prime repair exonuclease 1	0.556144	6.12172	7.16679	3.94344e-05	0.000365844	2.25473
23549	DNPEP	aspartyl aminopeptidase	0.522543	5.24295	7.16609	3.94658e-05	0.000365906	2.33602
7874	USP7	ubiquitin specific peptidase 7	-0.423352	7.25998	-7.16365	3.95756e-05	0.000366696	2.20262
64718	UNKL	unk like zinc finger	-0.554272	5.62988	-7.16265	3.96208e-05	0.000366886	2.31282
169200	TMEM64	transmembrane protein 64	-0.537205	5.49087	-7.16193	3.9653e-05	0.000366956	2.32704
10825	NEU3	neuraminidase 3	-0.965169	3.20459	-7.16072	3.97077e-05	0.000367064	2.63661
7593	MZF1	myeloid zinc finger 1	0.59583	5.04738	7.16059	3.97139e-05	0.000367064	2.35266
653784	MZT2A	mitotic spindle organizing protein 2A	0.811532	5.79635	7.1523	4.00905e-05	0.000370096	2.26171
5526	PPP2R5B	protein phosphatase 2 regulatory subunit B'beta	0.588346	4.52135	7.15228	4.00916e-05	0.000370096	2.41354
6637	SNRPG	small nuclear ribonucleoprotein polypeptide G	-0.484015	6.1144	-7.15052	4.01722e-05	0.000370459	2.25006
79172	CENPO	centromere protein O	-0.621396	5.04021	-7.14995	4.01982e-05	0.000370459	2.37323
51571	CYRIB	CYFIP related Rac1 interactor B	-0.576773	5.41694	-7.14979	4.02056e-05	0.000370459	2.32264
91404	SESTD1	SEC14 and spectrin domain containing 1	-0.573047	5.16494	-7.14898	4.02424e-05	0.000370569	2.35319
147699	PPM1N	protein phosphatase, Mg2+/Mn2+ dependent 1N (putative)	1.02388	2.86358	7.14719	4.0325e-05	0.0003711	2.6174
64282	TENT4B	terminal nucleotidyltransferase 4B	-0.673118	4.67553	-7.14302	4.0517e-05	0.000372636	2.41753
4924	NUCB1	nucleobindin 1	0.592082	7.78272	7.14159	4.05832e-05	0.000372887	2.16105
80119	PIF1	PIF1 5'-to-3' DNA helicase	-0.82544	4.04498	-7.14135	4.05943e-05	0.000372887	2.51102
55788	LMBRD1	LMBR1 domain containing 1	0.515876	5.24067	7.13906	4.07007e-05	0.000373634	2.30378
55824	PAG1	phosphoprotein membrane anchor with glycosphingolipid microdomains 1	-0.638015	4.35782	-7.13745	4.07754e-05	0.000374088	2.45412
255101	CFAP65	cilia and flagella associated protein 65	1.60385	1.5152	7.13617	4.08348e-05	0.000374356	2.59351
4736	RPL10A	ribosomal protein L10a	0.477484	9.2409	7.13575	4.08549e-05	0.000374356	2.15623
7942	TFEB	transcription factor EB	0.811065	4.29499	7.13422	4.09262e-05	0.000374569	2.42096
7414	VCL	vinculin	-0.445524	6.96648	-7.13402	4.09353e-05	0.000374569	2.17876
79968	WDR76	WD repeat domain 76	-0.514278	5.60487	-7.13363	4.09536e-05	0.000374569	2.27919
55657	ZNF692	zinc finger protein 692	0.820409	6.45265	7.13113	4.1071e-05	0.000375412	2.19001
1017	CDK2	cyclin dependent kinase 2	-0.43085	7.63494	-7.1262	4.13029e-05	0.000376907	2.14696
114783	LMTK3	lemur tyrosine kinase 3	0.662609	4.61336	7.12589	4.13176e-05	0.000376907	2.3681
1937	EEF1G	eukaryotic translation elongation factor 1 gamma	0.570244	9.95306	7.12566	4.1328e-05	0.000376907	2.16274
55660	PRPF40A	pre-mRNA processing factor 40 homolog A	-0.534771	6.37742	-7.1255	4.13357e-05	0.000376907	2.20165
2766	GMPR	guanosine monophosphate reductase	0.893936	3.8051	7.12213	4.14953e-05	0.00037813	2.47599
9169	SCAF11	SR-related CTD associated factor 11	-0.510639	7.50577	-7.1208	4.15584e-05	0.000378283	2.144
23169	SLC35D1	solute carrier family 35 member D1	-0.675867	4.69798	-7.12071	4.15629e-05	0.000378283	2.3881
55011	PIH1D1	PIH1 domain containing 1	0.541231	6.48764	7.11914	4.16373e-05	0.00037853	2.17484
64853	AIDA	axin interactor, dorsalization associated	-0.677424	4.25485	-7.11907	4.16408e-05	0.00037853	2.44824
124801	LSM12	LSM12 homolog	-0.728198	4.16879	-7.11709	4.17352e-05	0.000379156	2.46061
147968	CAPN12	calpain 12	1.26762	2.48384	7.11565	4.18039e-05	0.000379549	2.60644
6238	RRBP1	ribosome binding protein 1	0.475318	6.52674	7.11327	4.19181e-05	0.000380149	2.16603
10397	NDRG1	N-myc downstream regulated 1	0.580834	4.94749	7.1132	4.19211e-05	0.000380149	2.30854
466	ATF1	activating transcription factor 1	-0.611343	4.97591	-7.10919	4.21142e-05	0.000381668	2.33234
65998	ZFTA	zinc finger translocation associated	0.65338	4.47325	7.10657	4.22406e-05	0.000382495	2.36463
7529	YWHAB	tyrosine 3-monooxygenase/tryptophan 5-monooxygenase activation protein beta	-0.447138	8.12036	-7.10537	4.22986e-05	0.000382495	2.11529
219793	TBATA	thymus, brain and testes associated	2.38754	0.948421	7.10515	4.23095e-05	0.000382495	2.44827
92715	DPH7	diphthamide biosynthesis 7	0.554105	5.77012	7.10485	4.23239e-05	0.000382495	2.20693
9820	CUL7	cullin 7	0.535634	6.11963	7.10464	4.23339e-05	0.000382495	2.17956
221710	SMIM13	small integral membrane protein 13	-0.582976	5.10816	-7.10315	4.24062e-05	0.000382916	2.30591
440348	NPIPB15	nuclear pore complex interacting protein family member B15	1.68364	2.18537	7.10216	4.24542e-05	0.000383042	2.59833
115992	RNF166	ring finger protein 166	0.556233	4.96824	7.10141	4.24911e-05	0.000383042	2.29193
101927765	COA6-AS1	COA6 antisense RNA 1	1.60044	0.880187	7.10128	4.24973e-05	0.000383042	2.43815
284004	HEXD	hexosaminidase D	0.855808	4.51911	7.09849	4.26332e-05	0.000384034	2.34633
57695	USP37	ubiquitin specific peptidase 37	-0.502566	5.94585	-7.09632	4.27393e-05	0.000384757	2.19922
4776	NFATC4	nuclear factor of activated T cells 4	0.855144	3.12079	7.09455	4.28264e-05	0.000385276	2.53179
53345	TM6SF2	transmembrane 6 superfamily member 2	2.12008	0.276699	7.0941	4.28486e-05	0.000385276	2.23792
5048	PAFAH1B1	platelet activating factor acetylhydrolase 1b regulatory subunit 1	-0.420688	7.27412	-7.09292	4.29064e-05	0.000385562	2.11598
9768	PCLAF	PCNA clamp associated factor	-0.586064	6.16264	-7.09202	4.29506e-05	0.000385726	2.17779
285362	SUMF1	sulfatase modifying factor 1	0.561715	4.68976	7.09018	4.30414e-05	0.000386309	2.31587
55929	DMAP1	DNA methyltransferase 1 associated protein 1	0.52404	5.00559	7.08834	4.31323e-05	0.000386573	2.27169
738	VPS51	VPS51 subunit of GARP complex	0.74245	6.8954	7.08809	4.3145e-05	0.000386573	2.11714
137868	SGCZ	sarcoglycan zeta	-1.22846	2.32237	-7.08801	4.31487e-05	0.000386573	2.57328
163732	CITED4	Cbp/p300 interacting transactivator with Glu/Asp rich carboxy-terminal domain 4	1.22005	2.84416	7.0851	4.32928e-05	0.000387631	2.54773
64118	DUS1L	dihydrouridine synthase 1 like	0.527489	8.23076	7.08184	4.34551e-05	0.000388712	2.08481
51320	MEX3C	mex-3 RNA binding family member C	-0.494064	5.40905	-7.08127	4.34837e-05	0.000388712	2.23772
2119	ETV5	ETS variant transcription factor 5	-0.616134	4.49108	-7.08111	4.34919e-05	0.000388712	2.36709
143279	HECTD2	HECT domain E3 ubiquitin protein ligase 2	-0.77862	3.87571	-7.07705	4.36947e-05	0.00039029	2.45604
9183	ZW10	zw10 kinetochore protein	-0.534005	5.21751	-7.07484	4.3806e-05	0.00039105	2.25536
1949	EFNB3	ephrin B3	0.850809	3.03532	7.07297	4.39002e-05	0.000391656	2.51604
6568	SLC17A1	solute carrier family 17 member 1	3.68677	-0.722663	7.07127	4.39861e-05	0.000392187	1.683
195828	ZNF367	zinc finger protein 367	-0.551795	6.1212	-7.06962	4.40696e-05	0.000392482	2.15291
140710	SOGA1	suppressor of glucose, autophagy associated 1	-0.630313	6.78373	-7.06933	4.4084e-05	0.000392482	2.11109
284129	SLC26A11	solute carrier family 26 member 11	0.56605	5.04026	7.06905	4.40983e-05	0.000392482	2.24332
284086	NEK8	NIMA related kinase 8	1.0158	3.80413	7.06464	4.43223e-05	0.000394241	2.4074
171391	LOC171391	uncharacterized LOC171391	0.91794	2.86672	7.06326	4.43927e-05	0.000394396	2.52109
134266	GRPEL2	GrpE like 2, mitochondrial	-0.525454	5.61084	-7.06326	4.43927e-05	0.000394396	2.19353
80010	RMI1	RecQ mediated genome instability 1	-0.547053	5.63116	-7.06156	4.44796e-05	0.000394932	2.18991
2639	GCDH	glutaryl-CoA dehydrogenase	0.510987	5.26071	7.06083	4.45169e-05	0.000395028	2.20673
647946	MIR924HG	MIR924 host gene	-1.82663	1.65601	-7.0566	4.47344e-05	0.000396721	2.40722
199223	TTC21A	tetratricopeptide repeat domain 21A	1.21471	2.34859	7.05445	4.48449e-05	0.000397073	2.54261
22999	RIMS1	regulating synaptic membrane exocytosis 1	-1.36136	2.41652	-7.05436	4.48496e-05	0.000397073	2.53919
8697	CDC23	cell division cycle 23	-0.508022	6.01203	-7.05428	4.48541e-05	0.000397073	2.1422
8795	TNFRSF10B	TNF receptor superfamily member 10b	0.46627	6.71422	7.04973	4.50893e-05	0.000398776	2.07893
55131	RBM28	RNA binding motif protein 28	-0.589085	5.19625	-7.04918	4.51178e-05	0.000398776	2.22916
10653	SPINT2	serine peptidase inhibitor, Kunitz type 2	0.467844	8.50142	7.04882	4.51369e-05	0.000398776	2.04369
90459	ERI1	exoribonuclease 1	-0.615236	5.01177	-7.0485	4.51535e-05	0.000398776	2.25426
7707	ZNF148	zinc finger protein 148	-0.528845	5.53887	-7.04675	4.52447e-05	0.000399344	2.18157
5538	PPT1	palmitoyl-protein thioesterase 1	-0.482104	6.96956	-7.04574	4.52974e-05	0.00039952	2.07123
84791	LINC00467	long intergenic non-protein coding RNA 467	-0.580639	4.91101	-7.04533	4.53183e-05	0.00039952	2.26307
4208	MEF2C	myocyte enhancer factor 2C	-1.57993	2.24611	-7.0424	4.54719e-05	0.000400637	2.50774
51233	DRICH1	aspartate rich 1	1.50178	1.55802	7.03843	4.56805e-05	0.000402237	2.49627
9401	RECQL4	RecQ like helicase 4	0.441111	7.78661	7.03765	4.57214e-05	0.000402359	2.03381
10413	YAP1	Yes1 associated transcriptional regulator	-0.576415	6.36499	-7.03698	4.57568e-05	0.000402433	2.09534
341640	FREM2	FRAS1 related extracellular matrix 2	-0.998256	2.86807	-7.03641	4.57869e-05	0.00040246	2.51777
10114	HIPK3	homeodomain interacting protein kinase 3	-0.60299	5.96195	-7.03494	4.58643e-05	0.000402722	2.12587
4567	TRNL1	tRNA	3.57864	-0.725188	7.03482	4.58708e-05	0.000402722	1.66226
102724105	ZNF528-AS1	ZNF528 antisense RNA 1	2.05433	-0.170691	7.03379	4.59256e-05	0.000402965	1.999
9829	DNAJC6	DnaJ heat shock protein family (Hsp40) member C6	-0.73517	4.27732	-7.03257	4.59898e-05	0.000403291	2.34435
56704	JPH1	junctophilin 1	-0.632244	4.86924	-7.03139	4.60528e-05	0.000403464	2.25434
6671	SP4	Sp4 transcription factor	-0.790998	3.67971	-7.03118	4.60637e-05	0.000403464	2.42843
388963	C2orf81	chromosome 2 open reading frame 81	0.775385	3.76441	7.03044	4.61034e-05	0.000403512	2.37356
6760	SS18	SS18 subunit of BAF chromatin remodeling complex	-0.476407	6.75306	-7.03006	4.61234e-05	0.000403512	2.06233
10139	ARFRP1	ADP ribosylation factor related protein 1	0.541432	4.98756	7.02939	4.61592e-05	0.000403588	2.20223
2932	GSK3B	glycogen synthase kinase 3 beta	-0.432335	6.90325	-7.02724	4.62737e-05	0.000404352	2.05087
9352	TXNL1	thioredoxin like 1	-0.457543	6.16798	-7.02624	4.63274e-05	0.000404448	2.09369
284695	ZNF326	zinc finger protein 326	-0.752635	5.32498	-7.02602	4.6339e-05	0.000404448	2.19096
87178	PNPT1	polyribonucleotide nucleotidyltransferase 1	-0.557768	6.61065	-7.02082	4.66182e-05	0.000406292	2.05985
64773	PCED1A	PC-esterase domain containing 1A	0.555207	5.01823	7.02059	4.66303e-05	0.000406292	2.1874
84250	SLF1	SMC5-SMC6 complex localization factor 1	-0.865921	4.43822	-7.02043	4.66393e-05	0.000406292	2.31246
56882	CDC42SE1	CDC42 small effector 1	-0.41448	7.64552	-7.02005	4.66594e-05	0.000406292	2.0166
85007	PHYKPL	5-phosphohydroxy-L-lysine phospho-lyase	0.767299	3.75404	7.0181	4.67645e-05	0.000406894	2.36038
5783	PTPN13	protein tyrosine phosphatase non-receptor type 13	-0.54434	5.02862	-7.01756	4.67941e-05	0.000406894	2.21144
340252	ZNF680	zinc finger protein 680	-0.765416	5.23102	-7.01702	4.68233e-05	0.000406894	2.19274
4350	MPG	N-methylpurine DNA glycosylase	0.612881	5.37748	7.01675	4.68379e-05	0.000406894	2.13844
57587	CFAP97	cilia and flagella associated protein 97	-0.539525	5.85575	-7.01595	4.68813e-05	0.000407034	2.11066
10988	METAP2	methionyl aminopeptidase 2	-0.432166	7.07079	-7.01424	4.69735e-05	0.000407579	2.0274
154807	VKORC1L1	vitamin K epoxide reductase complex subunit 1 like 1	-0.432281	6.52542	-7.0136	4.70087e-05	0.000407579	2.0539
285855	RPL7L1	ribosomal protein L7 like 1	-0.415959	7.42231	-7.01327	4.70263e-05	0.000407579	2.01347
5790	PTPRCAP	protein tyrosine phosphatase receptor type C associated protein	1.13835	2.1783	7.01139	4.7129e-05	0.000408078	2.49747
124790	HEXIM2	HEXIM P-TEFb complex subunit 2	0.768767	3.36114	7.01119	4.71395e-05	0.000408078	2.40561
154007	SNRNP48	small nuclear ribonucleoprotein U11/U12 subunit 48	-0.542297	5.31802	-7.01053	4.71756e-05	0.000408078	2.16455
57535	ELAPOR1	endosome-lysosome associated apoptosis and autophagy regulator 1	0.410742	7.8522	7.0102	4.71934e-05	0.000408078	1.99934
112479	ERI2	ERI1 exoribonuclease family member 2	-0.728757	5.04024	-7.00905	4.72563e-05	0.000408385	2.20738
995	CDC25C	cell division cycle 25C	-0.73303	3.83338	-7.00569	4.74404e-05	0.000409738	2.37532
389362	PSMG4	proteasome assembly chaperone 4	0.605072	4.51963	7.00397	4.7535e-05	0.000410316	2.23493
79174	CRELD2	cysteine rich with EGF like domains 2	0.561233	8.67166	7.00112	4.76919e-05	0.000411165	1.98556
55127	HEATR1	HEAT repeat containing 1	-0.458633	6.11213	-7.00106	4.76952e-05	0.000411165	2.06726
28992	MACROD1	mono-ADP ribosylhydrolase 1	0.826071	5.35834	7.00063	4.77191e-05	0.000411165	2.11953
8933	RTL8C	retrotransposon Gag like 8C	0.638382	6.14842	7.00018	4.77437e-05	0.000411165	2.04929
6253	RTN2	reticulon 2	0.666302	5.47316	6.99685	4.79284e-05	0.000412517	2.10314
51068	NMD3	NMD3 ribosome export adaptor	-0.507354	5.91152	-6.99577	4.79883e-05	0.000412649	2.07964
137492	VPS37A	VPS37A subunit of ESCRT-I	-0.594038	5.7428	-6.99557	4.79992e-05	0.000412649	2.09885
25851	TECPR1	tectonin beta-propeller repeat containing 1	0.563248	5.48497	6.99458	4.80541e-05	0.000412883	2.09995
4059	BCAM	basal cell adhesion molecule (Lutheran blood group)	0.605895	7.13484	6.99259	4.81653e-05	0.000413516	1.99158
3397	ID1	inhibitor of DNA binding 1, HLH protein	-0.545622	8.1455	-6.99226	4.81834e-05	0.000413516	1.97646
51201	ZDHHC2	zinc finger DHHC-type palmitoyltransferase 2	-0.537709	5.38078	-6.98804	4.84196e-05	0.000415016	2.12904
114879	OSBPL5	oxysterol binding protein like 5	0.551518	5.61797	6.988	4.84219e-05	0.000415016	2.07832
29085	PHPT1	phosphohistidine phosphatase 1	0.509723	6.91974	6.98765	4.84418e-05	0.000415016	1.99322
5225	PGC	progastricsin	1.29032	2.25564	6.9832	4.86923e-05	0.000416922	2.46474
55902	ACSS2	acyl-CoA synthetase short chain family member 2	0.544352	5.2762	6.9824	4.87371e-05	0.000417067	2.10873
285343	TCAIM	T cell activation inhibitor, mitochondrial	-0.659529	4.72875	-6.98177	4.87732e-05	0.000417135	2.21509
5708	PSMD2	proteasome 26S subunit ubiquitin receptor, non-ATPase 2	-0.54427	8.43015	-6.9804	4.88504e-05	0.0004174	1.9601
55266	TMEM19	transmembrane protein 19	-0.545793	5.17262	-6.98023	4.88602e-05	0.0004174	2.1466
538	ATP7A	ATPase copper transporting alpha	-0.697089	4.1159	-6.97268	4.92901e-05	0.000420831	2.29424
128308	MRPL55	mitochondrial ribosomal protein L55	0.611977	5.78831	6.96912	4.94943e-05	0.000422178	2.03891
51608	GET4	guided entry of tail-anchored proteins factor 4	0.615473	6.25706	6.96845	4.95324e-05	0.000422178	2.00314
10591	DNPH1	2'-deoxynucleoside 5'-phosphate N-hydrolase 1	0.709669	6.64049	6.9681	4.95528e-05	0.000422178	1.98067
1745	DLX1	distal-less homeobox 1	0.484789	5.51846	6.96795	4.95613e-05	0.000422178	2.06436
8216	LZTR1	leucine zipper like transcription regulator 1	0.499403	6.31665	6.96703	4.96145e-05	0.00042239	1.99835
6632	SNRPD1	small nuclear ribonucleoprotein D1 polypeptide	-0.424294	6.64331	-6.96573	4.9689e-05	0.000422782	1.98816
10765	KDM5B	lysine demethylase 5B	0.471485	5.49699	6.96427	4.97734e-05	0.000423258	2.0623
83452	RAB33B	RAB33B, member RAS oncogene family	-0.611576	4.47705	-6.95938	5.00569e-05	0.000425427	2.22199
26523	AGO1	argonaute RISC component 1	-0.590557	5.83973	-6.95493	5.03166e-05	0.00042725	2.03898
23109	DDN	dendrin	-0.651756	4.24204	-6.95434	5.03512e-05	0.00042725	2.25169
55705	IPO9	importin 9	-0.441452	8.0039	-6.95423	5.03575e-05	0.00042725	1.93032
54973	INTS11	integrator complex subunit 11	0.440493	6.71225	6.95198	5.04895e-05	0.000428006	1.95872
2690	GHR	growth hormone receptor	-0.649559	4.30792	-6.95168	5.05072e-05	0.000428006	2.23873
23534	TNPO3	transportin 3	-0.439393	7.22783	-6.95115	5.05382e-05	0.000428006	1.94334
84445	LZTS2	leucine zipper tumor suppressor 2	0.528878	6.16577	6.95057	5.05722e-05	0.000428006	1.98743
10947	AP3M2	adaptor related protein complex 3 subunit mu 2	-0.558011	5.18479	-6.95027	5.05904e-05	0.000428006	2.10866
23603	CORO1C	coronin 1C	-0.52227	6.36432	-6.94382	5.09712e-05	0.000430983	1.97948
116150	NUS1	NUS1 dehydrodolichyl diphosphate synthase subunit	-0.529561	5.82105	-6.94173	5.10953e-05	0.000431788	2.02245
200933	FBXO45	F-box protein 45	-0.553061	5.85139	-6.94093	5.11429e-05	0.000431944	2.01931
649	BMP1	bone morphogenetic protein 1	0.62507	4.29395	6.93826	5.13023e-05	0.000432853	2.1872
10396	ATP8A1	ATPase phospholipid transporting 8A1	0.901778	5.13326	6.93815	5.13087e-05	0.000432853	2.06921
55175	KLHL11	kelch like family member 11	-0.473209	5.62524	-6.93654	5.14054e-05	0.000433267	2.03492
283464	GXYLT1	glucoside xylosyltransferase 1	-0.586768	5.80143	-6.93636	5.14159e-05	0.000433267	2.01966
83637	ZMIZ2	zinc finger MIZ-type containing 2	0.423949	7.87632	6.93392	5.15624e-05	0.000434256	1.90466
121536	AEBP2	AE binding protein 2	-0.505361	5.72212	-6.93229	5.16601e-05	0.000434832	2.02023
3181	HNRNPA2B1	heterogeneous nuclear ribonucleoprotein A2/B1	-0.494128	10.6479	-6.93054	5.17658e-05	0.000435476	1.93879
84197	POMK	protein O-mannose kinase	-0.860364	3.4079	-6.9288	5.18709e-05	0.000436114	2.34413
257218	SHPRH	SNF2 histone linker PHD RING helicase	-0.534535	4.99837	-6.92575	5.20558e-05	0.000437422	2.103
148213	ZNF681	zinc finger protein 681	-0.615968	5.11147	-6.92493	5.21053e-05	0.00043759	2.08972
100289137	FAM95C	family with sequence similarity 95 member C	1.20638	2.48749	6.92412	5.21549e-05	0.00043776	2.38835
57563	KLHL8	kelch like family member 8	-0.498819	5.59382	-6.92249	5.22541e-05	0.000438346	2.02187
282969	FUOM	fucose mutarotase	0.614422	4.36192	6.92097	5.23469e-05	0.000438877	2.15644
6117	RPA1	replication protein A1	-0.462282	7.53579	-6.91472	5.27299e-05	0.000441839	1.88889
10256	CNKSR1	connector enhancer of kinase suppressor of Ras 1	0.57032	5.06256	6.91296	5.28382e-05	0.000442498	2.04943
9230	RAB11B	RAB11B, member RAS oncogene family	0.486367	7.22259	6.91094	5.29628e-05	0.000443292	1.88768
734	OSGIN2	oxidative stress induced growth inhibitor family member 2	-0.610592	4.38423	-6.909	5.30833e-05	0.000444051	2.17426
143884	CWF19L2	CWF19 like cell cycle control factor 2	-0.663019	4.63534	-6.89841	5.37441e-05	0.000449267	2.12703
1718	DHCR24	24-dehydrocholesterol reductase	-0.542346	8.62358	-6.89791	5.37758e-05	0.000449267	1.85713
222194	RSBN1L	round spermatid basic protein 1 like	-0.587915	4.47324	-6.89756	5.37974e-05	0.000449267	2.14635
23435	TARDBP	TAR DNA binding protein	-0.414069	7.68425	-6.89594	5.38999e-05	0.000449677	1.86203
81932	HDHD3	haloacid dehalogenase like hydrolase domain containing 3	0.595555	4.69703	6.89544	5.39313e-05	0.000449677	2.07716
6919	TCEA2	transcription elongation factor A2	0.51233	5.76278	6.89535	5.39371e-05	0.000449677	1.95042
100131187	TSTD1	thiosulfate sulfurtransferase like domain containing 1	0.590319	5.67353	6.89207	5.41445e-05	0.000451153	1.95425
348235	SKA2	spindle and kinetochore associated complex subunit 2	-0.492232	6.06815	-6.89117	5.42011e-05	0.000451259	1.93594
8767	RIPK2	receptor interacting serine/threonine kinase 2	-0.665335	4.11319	-6.89062	5.42361e-05	0.000451259	2.1939
50632	CALY	calcyon neuron specific vesicular protein	1.61481	1.06177	6.89043	5.42481e-05	0.000451259	2.26727
65108	MARCKSL1	MARCKS like 1	0.623686	7.89263	6.886	5.45306e-05	0.000453266	1.84487
6097	RORC	RAR related orphan receptor C	0.867684	3.7607	6.88569	5.45503e-05	0.000453266	2.19939
39	ACAT2	acetyl-CoA acetyltransferase 2	-0.540915	5.63497	-6.88389	5.46651e-05	0.000453967	1.97082
81033	KCNH6	potassium voltage-gated channel subfamily H member 6	0.489651	5.46275	6.88175	5.48024e-05	0.000454556	1.96381
57542	KLHL42	kelch like family member 42	-0.47375	6.72575	-6.88152	5.48174e-05	0.000454556	1.87985
4597	MVD	mevalonate diphosphate decarboxylase	0.662163	6.08376	6.88118	5.48387e-05	0.000454556	1.90648
7128	TNFAIP3	TNF alpha induced protein 3	1.28765	1.48651	6.88088	5.48581e-05	0.000454556	2.32067
53981	CPSF2	cleavage and polyadenylation specific factor 2	-0.429988	6.74112	-6.88006	5.4911e-05	0.000454741	1.87662
157697	ERICH1	glutamate rich 1	0.492942	5.09599	6.87934	5.49572e-05	0.000454871	2.00459
8886	DDX18	DEAD-box helicase 18	-0.457871	5.8561	-6.87863	5.5003e-05	0.000454997	1.93862
80174	DBF4B	DBF4 zinc finger B	-0.570401	4.76698	-6.87398	5.53037e-05	0.000457185	2.07395
8914	TIMELESS	timeless circadian regulator	-0.396709	7.7503	-6.87359	5.53289e-05	0.000457185	1.83289
55631	LRRC40	leucine rich repeat containing 40	-0.628748	5.23189	-6.86784	5.57034e-05	0.000460024	2.00368
57820	CCNB1IP1	cyclin B1 interacting protein 1	0.473062	6.28162	6.86692	5.57631e-05	0.000460262	1.87633
10492	SYNCRIP	synaptotagmin binding cytoplasmic RNA interacting protein	-0.483552	7.48464	-6.86607	5.58187e-05	0.000460368	1.82974
3184	HNRNPD	heterogeneous nuclear ribonucleoprotein D	-0.435501	8.379	-6.86578	5.58378e-05	0.000460368	1.81742
51368	TEX264	testis expressed 264, ER-phagy receptor	0.618655	6.91769	6.8637	5.59741e-05	0.000461237	1.83904
10481	HOXB13	homeobox B13	0.646024	8.08559	6.86181	5.60984e-05	0.000462005	1.81319
5064	PALM	paralemmin	1.08801	3.80171	6.85854	5.63145e-05	0.000463528	2.15952
5991	RFX3	regulatory factor X3	-0.816042	3.98739	-6.85767	5.63722e-05	0.000463747	2.17931
4674	NAP1L2	nucleosome assembly protein 1 like 2	-0.817833	3.47928	-6.85563	5.65071e-05	0.0004646	2.2466
79723	SUV39H2	SUV39H2 histone lysine methyltransferase	-0.604092	4.8697	-6.85492	5.65546e-05	0.000464707	2.03704
199746	U2AF1L4	U2 small nuclear RNA auxiliary factor 1 like 4	0.681859	4.15441	6.8545	5.65825e-05	0.000464707	2.1046
79001	VKORC1	vitamin K epoxide reductase complex subunit 1	0.567291	6.14548	6.85394	5.66192e-05	0.000464752	1.86847
10565	ARFGEF1	ADP ribosylation factor guanine nucleotide exchange factor 1	-0.460924	6.29672	-6.84926	5.69313e-05	0.000467057	1.86528
144348	ZNF664	zinc finger protein 664	-0.41587	8.49452	-6.84779	5.70299e-05	0.000467608	1.79443
144404	TMEM120B	transmembrane protein 120B	0.572775	5.59944	6.84483	5.7229e-05	0.000468874	1.90269
51552	RAB14	RAB14, member RAS oncogene family	-0.403721	7.13891	-6.84444	5.72548e-05	0.000468874	1.81336
91012	CERS5	ceramide synthase 5	0.528729	5.38636	6.84399	5.72854e-05	0.000468874	1.92494
79876	UBA5	ubiquitin like modifier activating enzyme 5	-0.496925	6.16278	-6.84342	5.73239e-05	0.000468874	1.86875
3661	IRF3	interferon regulatory factor 3	0.427998	6.35396	6.843	5.73523e-05	0.000468874	1.84234
5981	RFC1	replication factor C subunit 1	-0.426643	6.6609	-6.84269	5.73733e-05	0.000468874	1.83416
100216546	LINC01004	long intergenic non-protein coding RNA 1004	0.954643	2.55503	6.8421	5.7413e-05	0.000468941	2.28956
222484	LNX2	ligand of numb-protein X 2	-0.531281	5.31236	-6.84061	5.75132e-05	0.000469502	1.95557
6416	MAP2K4	mitogen-activated protein kinase kinase 4	-0.478078	5.47633	-6.83942	5.75941e-05	0.000469905	1.93176
100874365	HOXC-AS3	HOXC cluster antisense RNA 3	1.56342	1.25782	6.83842	5.76619e-05	0.000469911	2.2462
23225	NUP210	nucleoporin 210	-0.427802	8.59942	-6.83811	5.76828e-05	0.000469911	1.78207
23517	MTREX	Mtr4 exosome RNA helicase	-0.465789	6.08769	-6.83787	5.76989e-05	0.000469911	1.86709
6237	RRAS	RAS related	1.12673	3.3548	6.83755	5.77211e-05	0.000469911	2.19814
9409	PEX16	peroxisomal biogenesis factor 16	0.711655	4.87822	6.83617	5.78148e-05	0.000470402	1.97756
55615	PRR5	proline rich 5	0.721244	3.84088	6.83531	5.78735e-05	0.000470402	2.12736
515	ATP5PB	ATP synthase peripheral stalk-membrane subunit b	-0.393556	7.75178	-6.83527	5.78762e-05	0.000470402	1.78485
57184	FAM219B	family with sequence similarity 219 member B	0.555517	6.432	6.83345	5.80002e-05	0.000471153	1.82497
348	APOE	apolipoprotein E	1.19741	3.20483	6.83075	5.81845e-05	0.000472246	2.20973
283106	CSNK2A3	casein kinase 2 alpha 3	-0.950645	3.15457	-6.83055	5.81982e-05	0.000472246	2.25775
7311	UBA52	ubiquitin A-52 residue ribosomal protein fusion product 1	0.531513	8.84016	6.82988	5.82442e-05	0.000472362	1.77321
8476	CDC42BPA	CDC42 binding protein kinase alpha	-0.423154	6.53472	-6.82745	5.84115e-05	0.000473461	1.82211
64772	ENGASE	endo-beta-N-acetylglucosaminidase	0.511429	4.83564	6.82683	5.84537e-05	0.000473545	1.97408
375341	C3orf62	chromosome 3 open reading frame 62	0.928767	3.89046	6.82603	5.85089e-05	0.000473734	2.10687
6303	SAT1	spermidine/spermine N1-acetyltransferase 1	0.497604	5.10703	6.82505	5.85765e-05	0.000474024	1.93574
79603	CERS4	ceramide synthase 4	1.67497	0.883884	6.82438	5.86231e-05	0.000474144	2.16319
6604	SMARCD3	SWI/SNF related, matrix associated, actin dependent regulator of chromatin, subfamily d, member 3	0.520699	5.14651	6.81943	5.89661e-05	0.000476659	1.92341
25831	HECTD1	HECT domain E3 ubiquitin protein ligase 1	-0.407265	7.14852	-6.81707	5.91301e-05	0.000477725	1.77867
84532	ACSS1	acyl-CoA synthetase short chain family member 1	1.4315	1.60695	6.81512	5.92662e-05	0.000478516	2.2604
54741	LEPROT	leptin receptor overlapping transcript	0.49891	5.57579	6.81475	5.92923e-05	0.000478516	1.86813
2873	GPS1	G protein pathway suppressor 1	0.52686	7.47604	6.81398	5.93462e-05	0.000478692	1.76027
163154	PRR22	proline rich 22	0.89645	2.80876	6.81225	5.94668e-05	0.000479198	2.23332
25824	PRDX5	peroxiredoxin 5	0.716904	6.92082	6.81216	5.94733e-05	0.000479198	1.7742
3	A2MP1	alpha-2-macroglobulin pseudogene 1	2.86861	-1.50047	6.80758	5.97957e-05	0.000481535	1.0924
345778	MTX3	metaxin 3	-0.551299	5.84904	-6.80494	5.99821e-05	0.000482775	1.85027
6647	SOD1	superoxide dismutase 1	-0.439287	7.89292	-6.80261	6.01473e-05	0.000483843	1.74208
54972	TMEM132A	transmembrane protein 132A	0.759019	6.70816	6.80041	6.03041e-05	0.000484842	1.76813
105373368	MAGEA4-AS1	MAGEA4 antisense RNA 1	1.47128	2.98912	6.7979	6.04826e-05	0.000486015	2.19746
25979	DHRS7B	dehydrogenase/reductase 7B	0.509769	5.09237	6.79718	6.05346e-05	0.000486171	1.90272
6415	SELENOW	selenoprotein W	0.536919	5.65526	6.79539	6.06627e-05	0.000486937	1.83566
23536	ADAT1	adenosine deaminase tRNA specific 1	-0.536663	5.13202	-6.79455	6.07225e-05	0.000487095	1.92228
11119	BTN3A1	butyrophilin subfamily 3 member A1	1.10254	2.39647	6.7942	6.07478e-05	0.000487095	2.24318
7155	TOP2B	DNA topoisomerase II beta	-0.459444	7.88596	-6.79252	6.08688e-05	0.000487796	1.72954
7336	UBE2V2	ubiquitin conjugating enzyme E2 V2	-0.599637	6.64782	-6.79202	6.09045e-05	0.000487796	1.77387
100287569	LINC00173	long intergenic non-protein coding RNA 173	1.40916	1.27197	6.79162	6.09335e-05	0.000487796	2.1988
54896	SLC66A1	solute carrier family 66 member 1	0.551485	4.56015	6.79004	6.10472e-05	0.000488443	1.96721
5570	PKIB	cAMP-dependent protein kinase inhibitor beta	-0.520322	4.96929	-6.7893	6.11012e-05	0.000488613	1.93786
9792	SERTAD2	SERTA domain containing 2	-0.466331	5.75245	-6.78832	6.11715e-05	0.000488912	1.83663
8992	ATP6V0E1	ATPase H+ transporting V0 subunit e1	0.504617	5.86937	6.78534	6.13876e-05	0.000490331	1.80379
9320	TRIP12	thyroid hormone receptor interactor 12	-0.456492	7.10892	-6.78497	6.14149e-05	0.000490331	1.74053
28977	MRPL42	mitochondrial ribosomal protein L42	-0.482988	7.26771	-6.7814	6.16741e-05	0.000492137	1.73024
133308	SLC9B2	solute carrier family 9 member B2	-0.651752	4.01315	-6.77668	6.20202e-05	0.000494634	2.06909
284071	MEIOC	meiosis specific with coiled-coil domain	-0.980981	3.53667	-6.77591	6.20767e-05	0.000494819	2.15113
9832	JAKMIP2	janus kinase and microtubule interacting protein 2	-1.81147	1.47594	-6.77369	6.22395e-05	0.000495842	2.08318
10286	BCAS2	BCAS2 pre-mRNA processing factor	-0.639038	4.85161	-6.77326	6.22716e-05	0.000495842	1.94006
955	ENTPD6	ectonucleoside triphosphate diphosphohydrolase 6	0.48106	6.01396	6.77243	6.2333e-05	0.000496065	1.77614
25929	GEMIN5	gem nuclear organelle associated protein 5	-0.592411	5.58668	-6.77045	6.24792e-05	0.000496964	1.83678
11339	OIP5	Opa interacting protein 5	-0.728077	4.4677	-6.76965	6.25382e-05	0.000497167	1.99613
6584	SLC22A5	solute carrier family 22 member 5	0.720402	4.18047	6.76875	6.26051e-05	0.000497433	1.99453
91875	TTC5	tetratricopeptide repeat domain 5	-0.5749	4.58666	-6.76817	6.26481e-05	0.00049751	1.96993
55810	FOXJ2	forkhead box J2	-0.497336	5.92336	-6.7672	6.27204e-05	0.000497818	1.79411
54677	CROT	carnitine O-octanoyltransferase	0.573847	7.07209	6.76577	6.28268e-05	0.000498397	1.71037
[truncated: 12,917 more rows]

## Sheet: P-SiaFNEtoc
Supplementary Table III: 2302 differentially expressed genes in CWR22RV1 prostate cancer cells treated with the sialylation inhibitor P-SiaFNEtoc
[truncated: 14,839 more rows]

[truncated: 1 more sheets: 2FF]
